# Supplementary material for: 2-Amino-4-chloro­benzoic acid
Source: Acta Crystallogr Sect E Struct Rep Online. 2010 Dec 4;67(Pt 1):o37. doi: 10.1107/S1600536810050166 (PMC3050223; doi:10.1107/S1600536810050166)
Supplement: Supplementary file 1 [file e-67-00o37-sup1.cif]

##############################################################################
###                                                                        ###
###        Electronic paper (Acta Crystallographica Section E)             ###
###                                                                        ###
##############################################################################
#                                                                            #
# This CIF contains the data in a paper accepted for publication in Acta     #
# Crystallographica Section E. It conforms to the requirements of Notes      #
# for Authors for Section E, and has been peer reviewed under the auspices   #
# of the IUCr Commission on Journals.                                        #
#                                                                            #
# Full details of the Crystallographic Information File format               #
# are given in the paper "The Crystallographic Information File (CIF):       #
# a New Standard Archive File for Crystallography" by S. R. Hall, F. H.      #
# Allen and I. D. Brown [Acta Cryst. (1991), A47, 655-685].                  #
#                                                                            #
# The current version of the core CIF dictionary is obtainable from          #
# ftp://ftp.iucr.org/pub/cif_core.dic. The current version number is 2.4.    #
#                                                                            #
# Software is freely available for graphical display of the structure(s) in  #
# this CIF.  For information consult the CIF home page http://www.iucr.org/  #
# cif/home.html                                                              #
#                                                                            #
# This file may be used for bona fide research purposes within the           #
# scientific community so long as proper attribution is given to the journal # 
# article from which it was obtained.                                        #
#                                                                            #
##############################################################################
                                             
data_global
_audit_creation_method     'form.cif (version 2.0)'
_journal_data_validation_number     ?
_journal_date_recd_electronic     2010-11-23
_journal_date_accepted     2010-12-01
_journal_name_full     'Acta Crystallographica, Section E'
_journal_year     2011
_journal_volume     67
_journal_issue      1
_journal_page_first     o37
_journal_page_last     o37
_journal_paper_category     QO
_journal_coeditor_code     HB5757
_publ_contact_author_name     'Prof. Fun, Hoong-Kun'
_publ_contact_author_address
;
      X-ray Crystallography Unit
      School of Physics
      Universiti Sains Malaysia
      11800 USM, Penang
      MALAYSIA
;
_publ_contact_author_email     'hkfun@usm.my'
_publ_contact_author_fax     '6 04 6579150'
_publ_contact_author_phone     '6 04 6533652'
_publ_section_title
;
2-Amino-4-chlorobenzoic acid
;
loop_
    _publ_author_name
    _publ_author_footnote
    _publ_author_address
    'Abeer  Mohamed  Farag' ?
;
      School of Chemical Sciences
      Universiti Sains Malaysia
      11800 USM, Penang
      Malaysia
;
    'Siang Guan Teoh' ?
;
      School of Chemical Sciences
      Universiti Sains Malaysia
      11800 USM, Penang
      Malaysia
;
    'Hasnah Osman' ?
;
      School of Chemical Sciences
      Universiti Sains Malaysia
      11800 USM, Penang
      Malaysia
;
    'Chin Sing Yeap'
;
      Thomson Reuters ResearcherID: A-5523-2009.
;
;
      X-ray Crystallography Unit
      School of Physics
      Universiti Sains Malaysia
      11800 USM, Penang
      Malaysia
;
    'Hoong-Kun Fun'
;
      Thomson Reuters ResearcherID: A-3561-2009.
;
;     X-ray Crystallography Unit
      School of Physics
      Universiti Sains Malaysia
      11800 USM, Penang
      Malaysia
;
data_I
_audit_creation_method     SHELXL-97
_chemical_name_systematic
;
2-Amino-4-chlorobenzoic acid
;
_chemical_name_common     ?
_chemical_formula_moiety     'C7 H6 Cl N O2'
_chemical_formula_sum     'C7 H6 Cl N O2'
_chemical_formula_iupac     'C7 H6 Cl N O2'
_chemical_formula_weight     171.58
_chemical_melting_point     ?
_symmetry_cell_setting     monoclinic
_symmetry_space_group_name_H-M     'C 2/c'
_symmetry_space_group_name_Hall     '-C 2yc'
loop_
    _symmetry_equiv_pos_as_xyz
    'x, y, z'
    '-x, y, -z+1/2'
    'x+1/2, y+1/2, z'
    '-x+1/2, y+1/2, -z+1/2'
    '-x, -y, -z'
    'x, -y, z-1/2'
    '-x+1/2, -y+1/2, -z'
    'x+1/2, -y+1/2, z-1/2'
_cell_length_a     15.4667(10)
_cell_length_b     3.7648(2)
_cell_length_c     23.7598(15)
_cell_angle_alpha     90.00
_cell_angle_beta     93.015(3)
_cell_angle_gamma     90.00
_cell_volume     1381.59(14)
_cell_formula_units_Z     8
_cell_measurement_reflns_used     9945
_cell_measurement_theta_min     2.64
_cell_measurement_theta_max     37.46
_cell_measurement_temperature     100
_exptl_crystal_description     'needle'
_exptl_crystal_colour     'Orange'
_exptl_crystal_size_max     0.53
_exptl_crystal_size_mid     0.17
_exptl_crystal_size_min     0.05
_exptl_crystal_density_diffrn     1.650
_exptl_crystal_density_meas     ?
_exptl_crystal_density_method     'not measured'
_exptl_crystal_F_000     704
_exptl_absorpt_coefficient_mu     0.490
_exptl_absorpt_correction_type     multi-scan
_exptl_absorpt_process_details     '(<i>SADABS</i>; Bruker, 2009)'
_exptl_absorpt_correction_T_min     0.780
_exptl_absorpt_correction_T_max     0.975
_exptl_special_details
;
The crystal was placed in the cold stream of an Oxford Cryosystems Cobra
open-flow nitrogen cryostat (Cosier & Glazer, 1986) operating at 100.0 (1) K.
;
_diffrn_ambient_temperature     100
_diffrn_radiation_type     MoK\a
_diffrn_radiation_wavelength     0.71073
_diffrn_radiation_source     'fine-focus sealed tube'
_diffrn_radiation_monochromator     graphite
_diffrn_measurement_device_type     'Bruker APEXII DUO CCD'
_diffrn_measurement_method     '\f and \w scans'
_diffrn_detector_area_resol_mean     ?
_diffrn_reflns_number     34764
_diffrn_reflns_av_R_equivalents     0.0347
_diffrn_reflns_av_sigmaI/netI     0.0194
_diffrn_reflns_theta_min     1.72
_diffrn_reflns_theta_max     37.53
_diffrn_reflns_theta_full     37.53
_diffrn_measured_fraction_theta_max     0.996
_diffrn_measured_fraction_theta_full     0.996
_diffrn_reflns_limit_h_min     -26
_diffrn_reflns_limit_h_max     26
_diffrn_reflns_limit_k_min     -6
_diffrn_reflns_limit_k_max     6
_diffrn_reflns_limit_l_min     -38
_diffrn_reflns_limit_l_max     40
_diffrn_standards_number     0
_diffrn_standards_interval_count     .
_diffrn_standards_interval_time     .
_diffrn_standards_decay_%     ?
_refine_special_details
;
Refinement of <i>F</i>^2^ against ALL reflections. The weighted <i>R</i>-factor
<i>wR</i> and goodness of fit <i>S</i> are based on <i>F</i>^2^, conventional
<i>R</i>-factors <i>R</i> are based on <i>F</i>, with <i>F</i> set to zero for
negative <i>F</i>^2^. The threshold expression of <i>F</i>^2^ >
\s(<i>F</i>^2^) is used only for calculating <i>R</i>-factors(gt) <i>etc</i>.
and is not relevant to the choice of reflections for refinement.
<i>R</i>-factors based on <i>F</i>^2^ are statistically about twice as large
as those based on <i>F</i>, and <i>R</i>- factors based on ALL data will be
even larger.
;
_reflns_number_total     3645
_reflns_number_gt     3175
_reflns_threshold_expression     I>2\s(I)
_refine_ls_structure_factor_coef     Fsqd
_refine_ls_matrix_type     full
_refine_ls_R_factor_all     0.0363
_refine_ls_R_factor_gt     0.0303
_refine_ls_wR_factor_gt     0.0852
_refine_ls_wR_factor_ref     0.0891
_refine_ls_goodness_of_fit_ref     1.073
_refine_ls_restrained_S_all     1.073
_refine_ls_number_reflns     3645
_refine_ls_number_parameters     112
_refine_ls_number_restraints     0
_refine_ls_hydrogen_treatment     mixed
_refine_ls_weighting_scheme     calc
_refine_ls_weighting_details
         'calc w=1/[\s^2^(Fo^2^)+(0.0479P)^2^+0.5195P] where P=(Fo^2^+2Fc^2^)/3'
_atom_sites_solution_hydrogens     geom
_atom_sites_solution_primary     direct
_atom_sites_solution_secondary     difmap
_refine_ls_shift/su_max     0.001
_refine_ls_shift/su_mean     0.000
_refine_diff_density_max     0.554
_refine_diff_density_min     -0.206
_refine_ls_extinction_method     none
_refine_ls_extinction_coef     ?
loop_
    _atom_type_symbol
    _atom_type_description
    _atom_type_scat_dispersion_real
    _atom_type_scat_dispersion_imag
    _atom_type_scat_source
    'C' 'C' 0.0033 0.0016
                         'International Tables Vol C Tables 4.2.6.8 and 6.1.1.4'
    'H' 'H' 0.0000 0.0000
                         'International Tables Vol C Tables 4.2.6.8 and 6.1.1.4'
    'N' 'N' 0.0061 0.0033
                         'International Tables Vol C Tables 4.2.6.8 and 6.1.1.4'
    'O' 'O' 0.0106 0.0060
                         'International Tables Vol C Tables 4.2.6.8 and 6.1.1.4'
    'Cl' 'Cl' 0.1484 0.1585
                         'International Tables Vol C Tables 4.2.6.8 and 6.1.1.4'
_computing_data_collection     'APEX2 (Bruker, 2009)'
_computing_cell_refinement     'SAINT (Bruker, 2009)'
_computing_data_reduction     'SAINT (Bruker, 2009)'
_computing_structure_solution     'SHELXTL (Sheldrick, 2008)'
_computing_structure_refinement     'SHELXTL (Sheldrick, 2008)'
_computing_molecular_graphics     'SHELXTL (Sheldrick, 2008)'
_computing_publication_material
                             'SHELXTL (Sheldrick, 2008) and PLATON (Spek, 2009)'
loop_
    _atom_site_type_symbol
    _atom_site_label
    _atom_site_fract_x
    _atom_site_fract_y
    _atom_site_fract_z
    _atom_site_U_iso_or_equiv
    _atom_site_adp_type
    _atom_site_calc_flag
    _atom_site_refinement_flags
    _atom_site_occupancy
    _atom_site_disorder_assembly
    _atom_site_disorder_group
    Cl Cl1 0.400495(11) 0.03406(5) 0.207389(8) 0.02000(6) Uani d . 1 . .
    O O1 0.01970(4) 0.31432(19) 0.06195(2) 0.02250(12) Uani d . 1 . .
    O O2 0.11545(4) 0.57721(19) 0.00817(2) 0.02167(12) Uani d . 1 . .
    N N1 0.07764(4) 0.0546(2) 0.16254(3) 0.02152(13) Uani d . 1 . .
    C C1 0.15675(4) 0.1453(2) 0.14497(3) 0.01451(11) Uani d . 1 . .
    C C2 0.23039(4) 0.0671(2) 0.18024(3) 0.01549(12) Uani d . 1 . .
    H H2A 0.2241 -0.0407 0.2150 0.019 Uiso calc R 1 . .
    C C3 0.31151(4) 0.1502(2) 0.16319(3) 0.01506(11) Uani d . 1 . .
    C C4 0.32545(4) 0.3164(2) 0.11206(3) 0.01691(12) Uani d . 1 . .
    H H4A 0.3810 0.3700 0.1015 0.020 Uiso calc R 1 . .
    C C5 0.25346(4) 0.3983(2) 0.07761(3) 0.01614(12) Uani d . 1 . .
    H H5A 0.2610 0.5113 0.0434 0.019 Uiso calc R 1 . .
    C C6 0.16899(4) 0.31592(19) 0.09275(3) 0.01417(11) Uani d . 1 . .
    C C7 0.09544(5) 0.4008(2) 0.05369(3) 0.01611(12) Uani d . 1 . .
    H H1O2 0.0692(10) 0.603(5) -0.0126(7) 0.038(4) Uiso d . 1 . .
    H H1N1 0.0309(10) 0.083(4) 0.1425(6) 0.034(4) Uiso d . 1 . .
    H H2N1 0.0757(11) -0.069(5) 0.1911(7) 0.042(4) Uiso d . 1 . .
loop_
    _atom_site_aniso_label
    _atom_site_aniso_U_11
    _atom_site_aniso_U_22
    _atom_site_aniso_U_33
    _atom_site_aniso_U_12
    _atom_site_aniso_U_13
    _atom_site_aniso_U_23
    Cl1 0.01555(8) 0.02243(10) 0.02140(9) 0.00327(6) -0.00502(6) -0.00029(6)
    O1 0.0145(2) 0.0335(3) 0.0191(2) -0.0014(2) -0.00278(17) 0.0055(2)
    O2 0.0174(2) 0.0316(3) 0.0157(2) -0.0006(2) -0.00240(18) 0.0067(2)
    N1 0.0141(2) 0.0308(4) 0.0196(3) -0.0016(2) 0.0007(2) 0.0075(3)
    C1 0.0134(2) 0.0150(3) 0.0150(2) 0.0001(2) -0.00005(19) 0.0001(2)
    C2 0.0147(3) 0.0169(3) 0.0146(2) 0.0013(2) -0.0012(2) 0.0011(2)
    C3 0.0136(2) 0.0155(3) 0.0158(2) 0.0016(2) -0.00237(19) -0.0019(2)
    C4 0.0134(2) 0.0203(3) 0.0169(3) -0.0005(2) -0.0001(2) -0.0009(2)
    C5 0.0152(3) 0.0187(3) 0.0144(2) -0.0007(2) 0.0000(2) -0.0002(2)
    C6 0.0139(2) 0.0154(3) 0.0130(2) 0.0005(2) -0.00089(19) -0.0004(2)
    C7 0.0159(3) 0.0183(3) 0.0140(2) 0.0013(2) -0.00138(19) -0.0003(2)
_geom_special_details
;
All e.s.d.'s (except the e.s.d. in the dihedral angle between two l.s. planes)
are estimated using the full covariance matrix. The cell e.s.d.'s are taken
into account individually in the estimation of e.s.d.'s in distances, angles
and torsion angles; correlations between e.s.d.'s in cell parameters are only
used when they are defined by crystal symmetry. An approximate (isotropic)
treatment of cell e.s.d.'s is used for estimating e.s.d.'s involving l.s.
planes.
;
loop_
    _geom_bond_atom_site_label_1
    _geom_bond_atom_site_label_2
    _geom_bond_site_symmetry_2
    _geom_bond_distance
    _geom_bond_publ_flag
    Cl1 C3 . 1.7425(7) ?
    O1 C7 . 1.2415(9) ?
    O2 C7 . 1.3197(9) ?
    O2 H1O2 . 0.854(16) ?
    N1 C1 . 1.3572(9) ?
    N1 H1N1 . 0.851(16) ?
    N1 H2N1 . 0.826(17) ?
    C1 C2 . 1.4093(10) ?
    C1 C6 . 1.4185(9) ?
    C2 C3 . 1.3746(10) ?
    C2 H2A . 0.9300 ?
    C3 C4 . 1.3933(10) ?
    C4 C5 . 1.3816(10) ?
    C4 H4A . 0.9300 ?
    C5 C6 . 1.4078(9) ?
    C5 H5A . 0.9300 ?
    C6 C7 . 1.4651(10) ?
loop_
    _geom_angle_atom_site_label_1
    _geom_angle_atom_site_label_2
    _geom_angle_atom_site_label_3
    _geom_angle_site_symmetry_1
    _geom_angle_site_symmetry_3
    _geom_angle
    _geom_angle_publ_flag
    C7 O2 H1O2 . . 107.8(11) ?
    C1 N1 H1N1 . . 123.2(10) ?
    C1 N1 H2N1 . . 117.9(12) ?
    H1N1 N1 H2N1 . . 117.7(15) ?
    N1 C1 C2 . . 118.55(6) ?
    N1 C1 C6 . . 123.17(6) ?
    C2 C1 C6 . . 118.28(6) ?
    C3 C2 C1 . . 119.92(6) ?
    C3 C2 H2A . . 120.0 ?
    C1 C2 H2A . . 120.0 ?
    C2 C3 C4 . . 123.01(6) ?
    C2 C3 Cl1 . . 118.00(5) ?
    C4 C3 Cl1 . . 118.99(5) ?
    C5 C4 C3 . . 117.38(6) ?
    C5 C4 H4A . . 121.3 ?
    C3 C4 H4A . . 121.3 ?
    C4 C5 C6 . . 121.95(7) ?
    C4 C5 H5A . . 119.0 ?
    C6 C5 H5A . . 119.0 ?
    C5 C6 C1 . . 119.45(6) ?
    C5 C6 C7 . . 119.34(6) ?
    C1 C6 C7 . . 121.20(6) ?
    O1 C7 O2 . . 121.70(7) ?
    O1 C7 C6 . . 123.38(7) ?
    O2 C7 C6 . . 114.92(6) ?
loop_
    _geom_torsion_atom_site_label_1
    _geom_torsion_atom_site_label_2
    _geom_torsion_atom_site_label_3
    _geom_torsion_atom_site_label_4
    _geom_torsion_site_symmetry_1
    _geom_torsion_site_symmetry_2
    _geom_torsion_site_symmetry_3
    _geom_torsion_site_symmetry_4
    _geom_torsion
    _geom_torsion_publ_flag
    N1 C1 C2 C3 . . . . 178.90(7) ?
    C6 C1 C2 C3 . . . . -1.19(11) ?
    C1 C2 C3 C4 . . . . 0.96(12) ?
    C1 C2 C3 Cl1 . . . . -177.87(6) ?
    C2 C3 C4 C5 . . . . -0.05(12) ?
    Cl1 C3 C4 C5 . . . . 178.77(6) ?
    C3 C4 C5 C6 . . . . -0.59(12) ?
    C4 C5 C6 C1 . . . . 0.33(11) ?
    C4 C5 C6 C7 . . . . -178.31(7) ?
    N1 C1 C6 C5 . . . . -179.53(8) ?
    C2 C1 C6 C5 . . . . 0.57(11) ?
    N1 C1 C6 C7 . . . . -0.92(12) ?
    C2 C1 C6 C7 . . . . 179.18(7) ?
    C5 C6 C7 O1 . . . . 174.64(7) ?
    C1 C6 C7 O1 . . . . -3.97(12) ?
    C5 C6 C7 O2 . . . . -5.06(11) ?
    C1 C6 C7 O2 . . . . 176.34(7) ?
loop_
    _geom_hbond_atom_site_label_D
    _geom_hbond_atom_site_label_H
    _geom_hbond_atom_site_label_A
    _geom_hbond_site_symmetry_A
    _geom_hbond_distance_DH
    _geom_hbond_distance_HA
    _geom_hbond_distance_DA
    _geom_hbond_angle_DHA
    _geom_hbond_publ_flag
    O2 H1O2 O1 5_565 0.853(16) 1.787(16) 2.6354(8) 173.0(16) yes
    N1 H1N1 O1 . 0.851(15) 2.102(14) 2.6918(9) 126.0(13) yes
