# Supplementary material for: 2-Amino-4-chloro­benzoic acid
Source: Acta Crystallogr Sect E Struct Rep Online. 2010 Dec 4;67(Pt 1):o37. doi: 10.1107/S1600536810050166 (PMC3050223; doi:10.1107/S1600536810050166)
Supplement: Supplementary file 2 [file e-67-00o37-Isup2.hkl]

# 
# h,k,l, Fc-squared, Fo-squared, sigma(Fo-squared) and status flag 
# 
data_I
_shelx_title ' eb1m in C2/c (100K)' 
_shelx_refln_list_code          4 
_shelx_F_calc_maximum      171.64 
_exptl_crystal_F_000       704.00 
_reflns_d_resolution_high  0.5834 
 
loop_ 
 _symmetry_equiv_pos_as_xyz 
 'x, y, z' 
 '-x, y, -z+1/2' 
 'x+1/2, y+1/2, z' 
 '-x+1/2, y+1/2, -z+1/2' 
 '-x, -y, -z' 
 'x, -y, z-1/2' 
 '-x+1/2, -y+1/2, -z' 
 'x+1/2, -y+1/2, z-1/2' 
 
_cell_length_a    15.4667 
_cell_length_b     3.7648 
_cell_length_c    23.7598 
_cell_angle_alpha  90.000 
_cell_angle_beta   93.015 
_cell_angle_gamma  90.000 
 
_shelx_F_squared_multiplier     1.000 
 
loop_ 
 _refln_index_h 
 _refln_index_k 
 _refln_index_l 
 _refln_F_squared_calc 
 _refln_F_squared_meas 
 _refln_F_squared_sigma 
 _refln_observed_status 
   2   0   0      952.23     1020.23     17.62 o 
   4   0   0    13716.33    13790.76    255.82 o 
   6   0   0     6704.59     6583.41     67.13 o 
   8   0   0     1295.01     1243.13     13.85 o 
  10   0   0     5726.63     6060.53     43.24 o 
  12   0   0     5878.95     5547.94     43.60 o 
  14   0   0     5972.20     5810.92     52.25 o 
  16   0   0     1371.87     1358.50     17.00 o 
  18   0   0      110.69      100.63      5.11 o 
  20   0   0      142.08      135.24      6.40 o 
  22   0   0        0.80        2.25      4.20 o 
  24   0   0      311.25      314.06     14.16 o 
  26   0   0      192.24      226.89     24.19 o 
   1   1   0    12294.19    12894.49    145.26 o 
   3   1   0      887.00      873.11     10.87 o 
   5   1   0    12593.74    12971.15     95.44 o 
   7   1   0      266.66      364.79      3.62 o 
   9   1   0     5970.49     6165.69     36.15 o 
  11   1   0     5000.16     4872.26     29.10 o 
  13   1   0     4263.94     4126.49     25.43 o 
  15   1   0     1550.21     1577.97     13.37 o 
  17   1   0      179.46      188.52      4.84 o 
  19   1   0     1261.78     1253.06     13.91 o 
  21   1   0      487.64      504.14      8.76 o 
  23   1   0       44.96       41.84      5.35 o 
  25   1   0      787.50      834.31     47.66 o 
   0   2   0     6085.70     5506.60    115.13 o 
   2   2   0      229.47      205.65      9.90 o 
   4   2   0     3495.42     3477.07     27.38 o 
   6   2   0    15845.45    16813.24    144.51 o 
   8   2   0     1346.21     1490.74     17.22 o 
  10   2   0     2494.99     2503.51     20.02 o 
  12   2   0       30.49       23.83      2.30 o 
  14   2   0      296.34      268.97      6.38 o 
  16   2   0      524.73      513.13      8.97 o 
  18   2   0       18.32       14.60      3.19 o 
  20   2   0      757.43      754.83     15.89 o 
  22   2   0       74.66       71.53      7.06 o 
  24   2   0      137.14      130.45     13.32 o 
   1   3   0      120.98      114.58      5.68 o 
   3   3   0      635.74      657.43      9.60 o 
   5   3   0     2684.39     2660.20     28.10 o 
   7   3   0        9.07       13.32      2.24 o 
   9   3   0      303.59      295.05      6.85 o 
  11   3   0      115.16      124.58      5.56 o 
  13   3   0       21.51       25.35      3.46 o 
  15   3   0      671.32      667.27     13.62 o 
  17   3   0       11.59       10.08      2.97 o 
  19   3   0      816.02      790.26     15.26 o 
  21   3   0      137.87      152.30     11.09 o 
  23   3   0        9.73        2.90      6.21 o 
   0   4   0      136.37      139.41     38.77 o 
   2   4   0      428.76      447.02     15.09 o 
   4   4   0      163.12      161.09      5.59 o 
   6   4   0      305.07      284.29      8.81 o 
   8   4   0       21.88       18.14      3.01 o 
  10   4   0      378.51      385.80     18.43 o 
  12   4   0       54.62       51.54      4.83 o 
  14   4   0        3.67        1.18      3.20 o 
  16   4   0      122.05      125.84     10.10 o 
  18   4   0       64.18       53.45      6.77 o 
  20   4   0        2.91       -4.97      4.97 o 
   1   5   0       55.36       68.61     13.75 o 
   3   5   0        0.08        4.42      3.15 o 
   5   5   0       11.50       11.23      3.56 o 
   7   5   0        0.98       -1.98      3.07 o 
   9   5   0       20.35       18.95      4.25 o 
  11   5   0        3.27        3.20      4.08 o 
  13   5   0       22.94       22.15      5.39 o 
  15   5   0       82.75       86.05     11.61 o 
   2   6   0        0.86        0.75      6.49 o 
   4   6   0       62.10       63.36     10.26 o 
   6   6   0      453.22      416.22     20.12 o 
   8   6   0      122.62      145.21     35.04 o 
 -25   1   1        0.03       15.60      9.34 o 
 -23   1   1       41.79       41.17      4.96 o 
 -21   1   1      203.94      203.86      6.45 o 
 -19   1   1        0.03        1.91      2.02 o 
 -17   1   1       72.64       71.71      3.31 o 
 -15   1   1      175.37      165.48      4.07 o 
 -13   1   1      494.10      457.23      5.34 o 
 -11   1   1       47.47       60.34      2.32 o 
  -9   1   1      220.46      228.71      3.49 o 
  -7   1   1      957.36     1032.65      7.32 o 
  -5   1   1       31.75       29.08      1.64 o 
  -3   1   1      726.32      741.23      8.89 o 
  -1   1   1     7846.33     8252.29     94.09 o 
   1   1   1    14816.28    16018.44    180.34 o 
   3   1   1      477.35      514.37      9.96 o 
   5   1   1      156.01      136.80      2.81 o 
   7   1   1     4747.29     5450.26     34.14 o 
   9   1   1        0.24       -0.70      0.81 o 
  11   1   1     1112.15     1059.16     10.60 o 
  13   1   1     5668.66     5364.25     32.47 o 
  15   1   1       55.67       57.88      2.67 o 
  17   1   1        6.77        5.22      1.66 o 
  19   1   1       33.69       32.47      2.93 o 
  21   1   1      187.88      183.03      6.54 o 
  23   1   1        0.33       -2.61      3.54 o 
  25   1   1      244.03      286.21     40.40 o 
 -24   2   1        5.36        3.21      6.53 o 
 -22   2   1      185.26      182.89     10.15 o 
 -20   2   1       22.00       20.65      4.89 o 
 -18   2   1      130.30      116.11      6.17 o 
 -16   2   1        5.16        6.20      2.26 o 
 -14   2   1      226.80      205.52      5.77 o 
 -12   2   1     1044.45      967.80     10.70 o 
 -10   2   1      134.56      141.28      4.77 o 
  -8   2   1       31.35       42.06      2.97 o 
  -6   2   1       12.99       12.30      2.23 o 
  -4   2   1      254.65      242.03      4.13 o 
  -2   2   1      209.70      198.24      4.31 o 
   0   2   1     2044.64     2074.50     50.23 o 
   2   2   1       49.25       30.37      1.90 o 
   4   2   1     1521.23     1620.32     15.83 o 
   6   2   1     1981.81     1951.92     24.54 o 
   8   2   1      126.24      126.37      4.09 o 
  10   2   1      722.97      696.02      7.62 o 
  12   2   1      591.49      548.08      8.03 o 
  14   2   1       54.45       64.33      3.70 o 
  16   2   1      687.44      658.30     10.67 o 
  18   2   1       59.81       57.34      4.58 o 
  20   2   1      241.14      229.50     10.00 o 
  22   2   1        0.01       -3.83      3.83 o 
  24   2   1      727.49      721.42     25.01 o 
 -23   3   1       22.44       19.67      6.83 o 
 -21   3   1      145.82      170.96     11.75 o 
 -19   3   1       59.71       49.06      5.44 o 
 -17   3   1       60.13       49.19      4.53 o 
 -15   3   1        5.91       10.69      2.86 o 
 -13   3   1       42.21       36.70      3.85 o 
 -11   3   1       24.89       24.85      3.14 o 
  -9   3   1       23.19       17.61      2.17 o 
  -7   3   1      339.92      367.86      6.95 o 
  -5   3   1        6.63       11.83      1.96 o 
  -3   3   1       71.73       70.34      3.37 o 
  -1   3   1      826.80      823.44     14.08 o 
   1   3   1       11.04       22.12      2.25 o 
   3   3   1        4.14        9.16      2.03 o 
   5   3   1     1849.45     1864.81     30.32 o 
   7   3   1      533.30      573.83     15.85 o 
   9   3   1      613.79      588.39      9.79 o 
  11   3   1     1428.83     1379.13     18.18 o 
  13   3   1     1050.07      952.46     15.23 o 
  15   3   1      341.89      348.60      8.89 o 
  17   3   1       50.79       49.54      4.20 o 
  19   3   1      961.44      996.76     21.75 o 
  21   3   1       80.63       73.41      8.33 o 
  23   3   1       66.88       79.05      9.39 o 
 -20   4   1       61.56       64.45      9.38 o 
 -18   4   1       61.15       65.19      8.45 o 
 -16   4   1      336.36      363.16     27.69 o 
 -14   4   1       93.30       82.20      6.13 o 
 -12   4   1      290.81      295.32     10.10 o 
 -10   4   1       54.07       61.14      4.75 o 
  -8   4   1       18.84       18.58      2.99 o 
  -6   4   1      949.42      963.48     15.11 o 
  -4   4   1      156.03      152.18      6.19 o 
  -2   4   1       18.44       23.77      4.56 o 
   0   4   1     1695.78     1708.09     29.55 o 
   2   4   1      138.11      129.68      7.02 o 
   4   4   1      289.91      290.75     15.27 o 
   6   4   1      170.19      166.22      5.85 o 
   8   4   1       88.45       95.15      5.26 o 
  10   4   1      902.83      921.51     16.23 o 
  12   4   1      195.21      209.48      8.47 o 
  14   4   1      128.81      125.75      7.34 o 
  16   4   1      225.85      240.98     13.11 o 
  18   4   1      542.49      585.34     15.45 o 
  20   4   1        0.73       -3.20      5.11 o 
 -15   5   1      102.11      110.73     12.67 o 
 -13   5   1        9.11        3.16      4.47 o 
 -11   5   1      136.87      143.22      9.42 o 
  -9   5   1       11.54        5.35      3.57 o 
  -7   5   1       46.88       47.91      5.06 o 
  -5   5   1       99.70      109.59      5.48 o 
  -3   5   1        0.07       -0.18      2.35 o 
  -1   5   1       40.89       40.61      6.82 o 
   1   5   1      433.79      417.40     14.27 o 
   3   5   1       45.84       48.89      5.44 o 
   5   5   1     1214.76     1260.21     22.94 o 
   7   5   1      473.56      491.89     13.41 o 
   9   5   1      131.23      145.19      9.22 o 
  11   5   1       74.64       76.81      7.18 o 
  13   5   1        5.54        2.54      4.38 o 
  15   5   1      368.14      383.49     25.72 o 
  -8   6   1      150.35      140.47     21.58 o 
  -6   6   1      606.97      624.04     37.05 o 
  -4   6   1       33.50       38.60      5.86 o 
   2   6   1       18.65       18.86      7.62 o 
   4   6   1       28.51       33.02      7.24 o 
   6   6   1      407.33      443.38     67.93 o 
   8   6   1       11.41       14.58     11.40 o 
 -26   0   2       73.02       79.00     16.50 o 
 -24   0   2       11.20        5.35      6.06 o 
 -22   0   2     1509.63     1507.36     26.26 o 
 -20   0   2       49.65       33.75      3.94 o 
 -18   0   2       39.82       37.72      3.73 o 
 -16   0   2     3045.36     2959.92     30.38 o 
 -14   0   2     1224.75     1130.69     13.80 o 
 -12   0   2     3884.62     3832.28     31.02 o 
 -10   0   2      518.08      506.59      6.87 o 
  -8   0   2     7178.01     7980.64     81.54 o 
  -6   0   2     8854.30     9511.87     95.40 o 
  -4   0   2     7075.70     7612.02    111.97 o 
  -2   0   2     3200.86     3433.65     41.91 o 
   0   0   2       29.08       12.66      1.11 o 
   2   0   2      172.40      116.74      3.94 o 
   4   0   2        1.44       -1.20      1.20 o 
   6   0   2     1268.57     1538.10     18.41 o 
   8   0   2        1.64        3.92      1.35 o 
  10   0   2     2467.61     2476.91     20.69 o 
  12   0   2      646.58      589.06      8.02 o 
  14   0   2     1278.24     1197.47     14.92 o 
  16   0   2       64.75       63.96      3.96 o 
  18   0   2      170.07      173.59      6.49 o 
  20   0   2     1660.02     1589.16     25.04 o 
  22   0   2       24.09       18.43      4.95 o 
  24   0   2     1082.64     1093.74     35.93 o 
  26   0   2      180.60      214.42     24.04 o 
 -25   1   2     1052.17     1024.65     34.54 o 
 -23   1   2       75.08       83.65      6.55 o 
 -21   1   2      661.55      632.01     10.31 o 
 -19   1   2      130.53      123.49      4.81 o 
 -17   1   2      862.77      808.39     10.04 o 
 -15   1   2       31.80       37.42      2.18 o 
 -13   1   2      207.05      182.97      3.68 o 
 -11   1   2     1599.90     1481.54     10.87 o 
  -9   1   2     1063.40     1135.61      7.93 o 
  -7   1   2     1568.81     1556.36     10.41 o 
  -5   1   2      281.37      303.80      5.00 o 
  -3   1   2     2740.07     2775.42     27.48 o 
  -1   1   2      692.56      743.24      9.18 o 
   1   1   2     3946.87     4104.68     47.46 o 
   3   1   2     4519.71     4533.97     47.61 o 
   5   1   2     1413.42     1434.86     14.25 o 
   7   1   2      178.78      176.01      3.66 o 
   9   1   2     2844.20     2879.93     17.99 o 
  11   1   2     1135.45     1096.17      8.60 o 
  13   1   2      271.35      248.94      4.04 o 
  15   1   2     1714.42     1711.73     14.57 o 
  17   1   2        0.28        0.34      1.52 o 
  19   1   2      824.03      769.74     10.30 o 
  21   1   2      749.69      744.80     12.68 o 
  23   1   2      208.01      207.03     10.18 o 
  25   1   2        3.52        0.26      8.74 o 
 -24   2   2       79.50       70.07     10.10 o 
 -22   2   2      363.36      382.21     17.23 o 
 -20   2   2      393.97      401.27     12.90 o 
 -18   2   2      236.52      249.59      8.06 o 
 -16   2   2     1307.66     1258.68     15.88 o 
 -14   2   2        5.49       -1.69      1.69 o 
 -12   2   2     2067.84     1954.46     17.53 o 
 -10   2   2     2193.09     2190.61     18.26 o 
  -8   2   2       56.48       67.53      2.33 o 
  -6   2   2     2457.23     2360.88     23.34 o 
  -4   2   2        0.17       -0.06      0.70 o 
  -2   2   2     1588.16     1573.33     23.06 o 
   0   2   2     4556.22     4513.52     55.61 o 
   2   2   2      172.39      165.33      3.81 o 
   4   2   2      807.12      815.87      8.99 o 
   6   2   2       36.86       19.97      1.95 o 
   8   2   2        2.01        7.37      1.60 o 
  10   2   2      453.26      406.87      5.62 o 
  12   2   2       12.55        7.38      1.82 o 
  14   2   2      951.88      934.71     13.01 o 
  16   2   2      533.41      506.38      8.26 o 
  18   2   2      632.81      622.95     12.18 o 
  20   2   2        0.75       -0.72      3.03 o 
  22   2   2       26.95       21.54      5.36 o 
  24   2   2      293.56      266.60     21.15 o 
 -23   3   2        4.73        3.58      6.16 o 
 -21   3   2        0.28        1.72      5.02 o 
 -19   3   2      726.84      716.57     14.50 o 
 -17   3   2      403.93      382.93     11.54 o 
 -15   3   2      649.39      605.18     11.50 o 
 -13   3   2      835.68      797.21     12.18 o 
 -11   3   2      735.56      672.08     11.04 o 
  -9   3   2      204.33      199.51      5.73 o 
  -7   3   2      102.60      101.59      5.21 o 
  -5   3   2      274.42      249.53      5.29 o 
  -3   3   2      641.43      623.82      7.92 o 
  -1   3   2     3782.17     3820.71     62.96 o 
   1   3   2      162.36      166.55      4.75 o 
   3   3   2      666.49      655.27     10.52 o 
   5   3   2     1615.29     1665.51     19.38 o 
   7   3   2      355.72      379.37      8.04 o 
   9   3   2      835.43      838.82     12.28 o 
  11   3   2      284.87      269.54      8.33 o 
  13   3   2     1317.26     1269.24     20.05 o 
  15   3   2      782.84      795.02     12.96 o 
  17   3   2        0.84        2.57      2.65 o 
  19   3   2       59.96       62.75      7.01 o 
  21   3   2       84.47       88.65      8.60 o 
  23   3   2       61.60       85.65      9.85 o 
 -20   4   2      333.29      365.48     25.63 o 
 -18   4   2      116.62      131.26     10.73 o 
 -16   4   2      230.40      228.86     12.90 o 
 -14   4   2        1.75       -0.40      3.16 o 
 -12   4   2       93.56       89.22      6.01 o 
 -10   4   2      383.61      389.21      9.99 o 
  -8   4   2      103.11      109.73      6.75 o 
  -6   4   2     1828.92     1832.91     33.51 o 
  -4   4   2       78.85       90.13      5.45 o 
  -2   4   2      626.57      633.39     25.06 o 
   0   4   2      746.82      777.07     22.85 o 
   2   4   2       65.43       78.14      5.76 o 
   4   4   2      785.67      811.36     16.79 o 
   6   4   2      111.80      120.57      5.21 o 
   8   4   2      345.18      341.38      8.79 o 
  10   4   2      294.25      277.49     11.12 o 
  12   4   2       17.47        8.18      3.27 o 
  14   4   2      921.15      868.24     18.52 o 
  16   4   2       14.33        9.63      5.02 o 
  18   4   2      361.57      370.76     17.23 o 
  20   4   2       10.24        4.70      5.70 o 
 -15   5   2      130.20      124.33     13.91 o 
 -13   5   2       18.41       11.83      6.66 o 
 -11   5   2      148.43      137.70     14.96 o 
  -9   5   2      149.21      151.56      8.39 o 
  -7   5   2      852.38      831.30     18.90 o 
  -5   5   2       98.74      100.30      7.76 o 
  -3   5   2        4.43        4.34      2.87 o 
  -1   5   2       84.31       80.60      9.06 o 
   1   5   2      184.57      181.92     11.37 o 
   3   5   2      199.36      215.28     20.83 o 
   5   5   2      793.94      803.74     31.82 o 
   7   5   2      275.96      281.50     12.34 o 
   9   5   2      230.48      227.74      9.85 o 
  11   5   2        1.16        1.81      3.92 o 
  13   5   2       28.41       34.58      6.11 o 
  15   5   2       25.84       24.76      8.02 o 
  -8   6   2       48.22       36.05      9.11 o 
  -6   6   2        9.32       19.45      5.43 o 
  -4   6   2       55.86       72.29      7.62 o 
   2   6   2       13.17       15.11      5.22 o 
   4   6   2       84.91      114.24     35.54 o 
   6   6   2       61.20       74.62     10.78 o 
   8   6   2      211.38      218.70     16.35 o 
 -25   1   3      175.10      237.61     26.00 o 
 -23   1   3       15.17       14.63      4.13 o 
 -21   1   3       46.98       51.14      3.81 o 
 -19   1   3      127.27      130.58      4.77 o 
 -17   1   3      598.91      593.24      7.64 o 
 -15   1   3      705.66      701.26      7.67 o 
 -13   1   3      261.97      312.44      4.49 o 
 -11   1   3       61.38       40.80      1.71 o 
  -9   1   3      206.34      254.24      3.02 o 
  -7   1   3      462.64      644.82      5.55 o 
  -5   1   3     1288.42     1315.18     11.25 o 
  -3   1   3     1544.97     1561.22     19.15 o 
  -1   1   3    29460.67    30481.82    824.69 o 
   1   1   3      698.21      751.31      8.78 o 
   3   1   3       70.11      101.78      3.25 o 
   5   1   3     1744.24     2063.80     18.38 o 
   7   1   3      260.63      259.94      3.18 o 
   9   1   3      892.62      910.30      7.23 o 
  11   1   3      760.84      683.83      6.26 o 
  13   1   3        9.81        1.41      1.37 o 
  15   1   3       27.27       25.11      2.08 o 
  17   1   3       96.90       88.32      3.42 o 
  19   1   3       20.36       19.12      2.73 o 
  21   1   3        4.03        3.05      2.96 o 
  23   1   3       25.01       24.93      4.62 o 
  25   1   3        2.39      -11.86     14.23 o 
 -24   2   3       12.70       20.54      7.53 o 
 -22   2   3      125.47      124.41     10.16 o 
 -20   2   3        0.05       -1.33      3.49 o 
 -18   2   3       27.23       22.65      3.25 o 
 -16   2   3      312.01      324.76      7.16 o 
 -14   2   3     3658.68     3417.32     28.06 o 
 -12   2   3     4603.16     4336.66     33.11 o 
 -10   2   3      399.93      391.02      7.56 o 
  -8   2   3      108.38      115.48      4.09 o 
  -6   2   3     1422.73     1444.87     16.23 o 
  -4   2   3       58.60       62.28      2.13 o 
  -2   2   3      105.17       72.39      2.09 o 
   0   2   3     8384.03     8900.22     88.52 o 
   2   2   3      192.73      177.10      5.27 o 
   4   2   3       13.36       25.96      2.68 o 
   6   2   3       54.42       32.38      2.17 o 
   8   2   3     1325.40     1330.80     14.51 o 
  10   2   3      100.23      109.09      3.20 o 
  12   2   3       10.84        8.54      1.82 o 
  14   2   3        5.85        5.56      1.73 o 
  16   2   3        0.12       -0.21      1.81 o 
  18   2   3        0.35        0.33      2.94 o 
  20   2   3       40.39       40.65      4.41 o 
  22   2   3       19.36       11.64      4.98 o 
  24   2   3       13.10       11.49     10.46 o 
 -23   3   3       45.47       36.47      8.05 o 
 -21   3   3      128.88      125.33     10.40 o 
 -19   3   3      211.80      236.98      9.45 o 
 -17   3   3      341.20      346.47     10.00 o 
 -15   3   3       76.41       75.64      4.78 o 
 -13   3   3       48.48       33.18      3.26 o 
 -11   3   3     1126.84     1145.91     14.74 o 
  -9   3   3        2.81        1.36      1.63 o 
  -7   3   3     1502.78     1522.07     16.80 o 
  -5   3   3      651.99      643.85      9.21 o 
  -3   3   3      395.35      339.84      6.97 o 
  -1   3   3     3496.66     3640.27     58.72 o 
   1   3   3      421.11      454.12      7.29 o 
   3   3   3     1492.92     1429.66     19.77 o 
   5   3   3     1481.16     1518.96     32.62 o 
   7   3   3      240.57      256.15      6.19 o 
   9   3   3      334.30      326.37     11.10 o 
  11   3   3      201.76      181.99      5.64 o 
  13   3   3      191.07      185.76      7.70 o 
  15   3   3      252.09      235.58      7.58 o 
  17   3   3       38.66       40.68      3.98 o 
  19   3   3       82.10       85.97      6.63 o 
  21   3   3      111.85      112.23      9.97 o 
  23   3   3        1.61        1.16      5.72 o 
 -20   4   3      969.50      958.55     31.32 o 
 -18   4   3      382.10      402.62     17.90 o 
 -16   4   3      264.64      296.97     23.09 o 
 -14   4   3        0.14        1.40      3.21 o 
 -12   4   3      430.61      432.87     14.44 o 
 -10   4   3      309.70      327.21      9.64 o 
  -8   4   3      228.54      222.86      7.30 o 
  -6   4   3     4061.94     4088.29     47.25 o 
  -4   4   3        0.71        0.62      2.12 o 
  -2   4   3      360.75      348.02      9.01 o 
   0   4   3       34.67       34.81      6.19 o 
   2   4   3      291.58      294.51      8.02 o 
   4   4   3      460.93      467.37      9.76 o 
   6   4   3      289.72      294.60      9.67 o 
   8   4   3      197.96      188.10      9.63 o 
  10   4   3       76.77       76.89      5.41 o 
  12   4   3      384.87      391.81     11.33 o 
  14   4   3       49.24       49.75      5.71 o 
  16   4   3        2.43       -1.25      4.45 o 
  18   4   3       65.26       62.26      7.10 o 
  20   4   3      130.15      137.16     10.88 o 
 -15   5   3        0.47        2.89      6.29 o 
 -13   5   3        0.10        4.91      4.56 o 
 -11   5   3      350.84      339.77     13.04 o 
  -9   5   3       24.07       21.61      4.35 o 
  -7   5   3     1394.13     1365.85     22.18 o 
  -5   5   3        0.21        0.40      2.56 o 
  -3   5   3      227.59      220.60      7.19 o 
  -1   5   3      151.67      149.07     11.83 o 
   1   5   3       11.99       12.41      4.84 o 
   3   5   3      375.28      349.42     17.22 o 
   5   5   3     1014.40     1001.09     22.53 o 
   7   5   3      432.81      447.29     13.84 o 
   9   5   3      229.33      236.94     10.01 o 
  11   5   3        6.59       12.17      4.44 o 
  13   5   3      151.73      144.99     11.28 o 
  15   5   3      118.87      140.42     18.60 o 
  -8   6   3       34.18       27.34     12.51 o 
  -6   6   3       68.73       80.73      7.93 o 
  -4   6   3        7.37        8.45      4.65 o 
   0   6   3      161.61      189.57     16.52 o 
   2   6   3       43.23       36.31      7.98 o 
   4   6   3      260.46      266.81     15.88 o 
   6   6   3      241.64      259.88     21.52 o 
   8   6   3        2.47        4.64      6.60 o 
 -26   0   4      226.25      245.05     25.39 o 
 -24   0   4      141.12      163.34     11.19 o 
 -22   0   4      809.70      807.25     27.85 o 
 -20   0   4      741.91      755.68     13.93 o 
 -18   0   4      684.61      689.33     12.23 o 
 -16   0   4      503.31      511.14     10.91 o 
 -14   0   4       24.89       32.68      2.47 o 
 -12   0   4     5174.16     5077.11     38.78 o 
 -10   0   4     4820.64     5000.18     41.03 o 
  -8   0   4     2765.54     3594.93     29.76 o 
  -6   0   4    22435.07    23595.97    229.13 o 
  -4   0   4        7.00       -1.06      1.06 o 
   0   0   4     2812.47     2963.81     48.70 o 
   2   0   4      989.37     1077.67     16.46 o 
   4   0   4    13037.13    13613.20    143.30 o 
   6   0   4     2868.88     3302.18     31.84 o 
   8   0   4     9153.50     9727.67     80.74 o 
  10   0   4     2978.65     2727.40     23.34 o 
  12   0   4    25019.52    23768.55    170.83 o 
  14   0   4     1495.61     1540.37     17.91 o 
  16   0   4        1.65        1.61      1.97 o 
  18   0   4     2047.45     2024.78     24.61 o 
  20   0   4      268.88      282.37     10.34 o 
  22   0   4      692.36      679.81     18.49 o 
  24   0   4     1535.53     1519.04     37.20 o 
  26   0   4       38.05       26.79     12.15 o 
 -25   1   4        3.04       -2.55      7.10 o 
 -23   1   4      158.53      158.23      9.11 o 
 -21   1   4      118.93      125.30      5.92 o 
 -19   1   4       12.57        8.70      2.33 o 
 -17   1   4      468.10      452.93      7.03 o 
 -15   1   4      355.62      336.67      5.11 o 
 -13   1   4     4553.32     4213.82     27.03 o 
 -11   1   4     1194.01     1286.02      9.62 o 
  -9   1   4       12.01       15.58      1.08 o 
  -7   1   4     8310.16     8561.84     48.89 o 
  -5   1   4     1726.92     1767.59     13.98 o 
  -3   1   4     2035.84     1823.57     22.66 o 
   1   1   4     5754.16     6441.67     71.44 o 
   3   1   4    16784.35    17285.71    205.22 o 
   5   1   4    18380.88    19811.21    149.76 o 
   7   1   4     5755.47     6238.11     37.95 o 
   9   1   4     5315.00     5587.28     32.44 o 
  11   1   4       43.05       42.41      1.86 o 
  13   1   4     5582.83     5495.46     33.56 o 
  15   1   4     1159.10     1128.23     10.55 o 
  17   1   4      527.26      501.11      7.02 o 
  19   1   4      925.87      929.78     12.12 o 
  21   1   4       62.01       53.38      4.70 o 
  23   1   4      681.22      697.41     14.83 o 
  25   1   4        0.37       -5.01      8.40 o 
 -24   2   4       48.43       50.61      9.21 o 
 -22   2   4      360.89      358.14     21.20 o 
 -20   2   4       72.58       65.20      5.96 o 
 -18   2   4      414.39      411.52     12.13 o 
 -16   2   4      895.59      886.46     11.50 o 
 -14   2   4      808.03      813.15     10.34 o 
 -12   2   4     1779.60     1870.91     17.64 o 
 -10   2   4      295.82      307.99      5.30 o 
  -8   2   4     1310.25     1330.28     13.66 o 
  -6   2   4     2897.77     2756.22     25.84 o 
  -4   2   4      409.19      426.62      5.31 o 
  -2   2   4      561.08      524.27      6.14 o 
   0   2   4     4114.41     4466.96     43.69 o 
   2   2   4     1779.28     1843.05     18.90 o 
   4   2   4     5652.16     5973.20     49.60 o 
   6   2   4     3835.13     4248.28     36.88 o 
   8   2   4     2640.72     2649.31     34.62 o 
  10   2   4     1006.41      981.98      9.91 o 
  12   2   4      822.04      784.20     10.07 o 
  14   2   4     1114.04     1137.03     12.85 o 
  16   2   4      105.51      103.19      4.30 o 
  18   2   4     3102.91     3049.68     33.94 o 
  20   2   4       46.58       49.95      6.42 o 
  22   2   4      265.37      271.12     12.31 o 
  24   2   4      284.12      285.46     25.52 o 
 -23   3   4       50.18       53.99      8.99 o 
 -21   3   4       80.64       82.50      8.90 o 
 -19   3   4      102.88      119.61      7.05 o 
 -17   3   4      478.97      462.47     16.58 o 
 -15   3   4        2.46        2.60      2.45 o 
 -13   3   4      162.25      148.64      5.38 o 
 -11   3   4      732.94      688.63     10.82 o 
  -9   3   4        7.27        3.75      1.73 o 
  -7   3   4     5073.37     5066.84     43.97 o 
  -5   3   4       48.53       50.97      2.87 o 
  -3   3   4      955.25      962.28     14.13 o 
  -1   3   4      112.37       83.93      4.80 o 
   1   3   4      370.79      421.33      7.19 o 
   3   3   4      988.10      967.70     20.43 o 
   5   3   4     1040.48     1055.73     14.90 o 
   7   3   4     1673.13     1684.79     22.16 o 
   9   3   4     1624.12     1618.68     22.64 o 
  11   3   4        7.68       10.39      2.17 o 
  13   3   4      107.62      111.70      6.35 o 
  15   3   4       49.82       50.90      4.02 o 
  17   3   4      412.16      429.33      9.76 o 
  19   3   4      149.60      144.93      8.52 o 
  21   3   4       13.71       18.15      5.56 o 
  23   3   4      122.26      121.75     11.03 o 
 -20   4   4      169.36      154.07     15.13 o 
 -18   4   4       52.34       64.61     11.15 o 
 -16   4   4      215.90      174.69     15.05 o 
 -14   4   4        4.70        2.54      3.30 o 
 -12   4   4       78.81       70.35      6.39 o 
 -10   4   4       57.85       59.66      4.66 o 
  -8   4   4       46.96       41.74      3.75 o 
  -6   4   4       90.74       81.55      5.20 o 
  -4   4   4        2.57        1.52      1.79 o 
  -2   4   4        9.42        8.86      3.98 o 
   0   4   4      457.44      438.38      9.28 o 
   2   4   4      329.00      328.30     10.89 o 
   4   4   4      216.98      211.82      8.85 o 
   6   4   4      240.53      255.69      7.12 o 
   8   4   4       58.18       55.07      4.45 o 
  10   4   4       28.16       28.14      4.02 o 
  12   4   4       41.93       40.03      4.93 o 
  14   4   4      326.86      319.32     16.65 o 
  16   4   4       33.45       25.51      4.46 o 
  18   4   4       90.13       95.73      8.28 o 
  20   4   4        9.06        8.71      5.64 o 
 -15   5   4        0.14        0.61      5.79 o 
 -13   5   4        4.88        7.89      4.92 o 
 -11   5   4      169.23      158.07     11.85 o 
  -9   5   4       10.16       11.02      3.88 o 
  -7   5   4       95.62       98.81      9.64 o 
  -5   5   4      140.40      128.91     10.99 o 
  -3   5   4      146.16      151.02      7.11 o 
  -1   5   4        5.02        6.78      3.67 o 
   1   5   4        3.23        2.27      2.83 o 
   3   5   4       95.64      104.87      8.12 o 
   5   5   4      119.00      114.40      7.30 o 
   7   5   4      183.99      186.87      8.63 o 
   9   5   4       18.10       14.06      3.93 o 
  11   5   4       20.46       17.58      5.63 o 
  13   5   4       61.00       69.98     16.78 o 
  15   5   4        3.34        2.30      6.57 o 
  -8   6   4       15.68        9.55      9.07 o 
  -6   6   4       24.70       19.85      5.60 o 
  -4   6   4        5.66        8.53      4.53 o 
   0   6   4       96.33       86.55      7.18 o 
   2   6   4        0.01       -4.31      4.77 o 
   4   6   4      123.64      111.34     11.45 o 
   6   6   4      290.40      307.98     18.87 o 
   8   6   4       55.59       35.10     12.53 o 
 -25   1   5       14.56       16.57      8.50 o 
 -23   1   5      134.10      138.51      7.61 o 
 -21   1   5        2.26        4.25      2.51 o 
 -19   1   5       47.75       43.17      3.39 o 
 -17   1   5        0.05        0.55      1.74 o 
 -15   1   5      183.96      157.25      4.13 o 
 -13   1   5        6.08        2.40      1.36 o 
 -11   1   5      251.93      244.95      3.63 o 
  -9   1   5      817.07      819.72      6.68 o 
  -7   1   5     1344.65     1483.93     10.39 o 
  -5   1   5      142.14      142.62      2.87 o 
  -3   1   5      560.62      585.52      8.48 o 
  -1   1   5     7931.83     9092.28     93.93 o 
   1   1   5      263.34      319.52     13.90 o 
   3   1   5      478.69      568.23      8.98 o 
   5   1   5     5094.08     5911.87     41.53 o 
   7   1   5      526.08      635.39      5.65 o 
   9   1   5      323.47      317.18      3.75 o 
  11   1   5     1392.08     1307.33     10.40 o 
  13   1   5     1622.98     1557.54     12.41 o 
  15   1   5      153.71      148.66      4.01 o 
  17   1   5        5.35        2.35      1.67 o 
  19   1   5     1016.56     1004.57     12.69 o 
  21   1   5        0.05        1.58      3.09 o 
  23   1   5      247.83      258.77      9.95 o 
  25   1   5      576.85      555.30     30.11 o 
 -24   2   5      183.44      222.24     16.16 o 
 -22   2   5      252.17      248.98     12.66 o 
 -20   2   5      214.08      217.44     10.63 o 
 -18   2   5        1.23        4.03      2.51 o 
 -16   2   5       24.61       19.47      2.63 o 
 -14   2   5       28.78       37.03      2.89 o 
 -12   2   5      100.60       90.30      3.74 o 
 -10   2   5      269.90      267.04      5.62 o 
  -8   2   5       60.10       64.24      3.53 o 
  -6   2   5        9.91        6.79      1.57 o 
  -4   2   5      386.57      394.31      4.19 o 
  -2   2   5       73.63      106.89      5.65 o 
   0   2   5     8267.61     9221.49     85.94 o 
   2   2   5       12.35       34.91      2.15 o 
   4   2   5      192.57      180.25      6.01 o 
   6   2   5        3.22        9.13      1.29 o 
   8   2   5      206.13      190.78      5.68 o 
  10   2   5      591.32      576.32      9.43 o 
  12   2   5     1725.79     1594.34     18.02 o 
  14   2   5        6.11        9.45      1.94 o 
  16   2   5       55.00       54.31      3.38 o 
  18   2   5      897.10      909.46     14.14 o 
  20   2   5       85.45       86.32      5.99 o 
  22   2   5       54.47       66.77      7.74 o 
  24   2   5       21.14        9.36      8.88 o 
 -23   3   5      116.98      128.05     13.46 o 
 -21   3   5      212.80      237.82     13.95 o 
 -19   3   5       77.08      100.88      6.54 o 
 -17   3   5      121.55      124.13      6.53 o 
 -15   3   5       93.79       98.32      5.39 o 
 -13   3   5      989.51      974.83     13.16 o 
 -11   3   5       34.15       29.16      3.00 o 
  -9   3   5      565.41      564.82      8.60 o 
  -7   3   5        7.02       10.31      2.66 o 
  -5   3   5       42.27       44.73      2.81 o 
  -3   3   5      176.03      179.45      7.39 o 
  -1   3   5      947.65      949.27     13.38 o 
   1   3   5        4.35        2.41      1.63 o 
   3   3   5      308.39      329.66      8.40 o 
   5   3   5        3.70        2.31      1.77 o 
   7   3   5        0.76        0.73      1.47 o 
   9   3   5      766.52      752.77     11.68 o 
  11   3   5       77.46       71.24      3.88 o 
  13   3   5       32.64       40.01      3.96 o 
  15   3   5      463.51      454.61      9.63 o 
  17   3   5      454.59      473.85     12.52 o 
  19   3   5        0.98        0.10      3.95 o 
  21   3   5        0.02       -4.43      4.43 o 
  23   3   5      434.92      485.62     18.95 o 
 -20   4   5       22.81       28.55      8.97 o 
 -18   4   5      298.75      298.22     15.59 o 
 -16   4   5        8.10       12.90      5.11 o 
 -14   4   5       82.99       97.41      7.30 o 
 -12   4   5      124.86      121.21      6.95 o 
 -10   4   5        1.17        1.62      2.51 o 
  -8   4   5       45.38       48.20      4.91 o 
  -6   4   5      140.30      144.69      8.15 o 
  -4   4   5      147.91      157.92      5.28 o 
  -2   4   5      348.61      359.02     10.50 o 
   0   4   5       12.84       10.10      2.54 o 
   2   4   5       22.77       23.23      4.31 o 
   4   4   5      432.52      458.17     10.51 o 
   6   4   5     1099.92     1157.14     26.24 o 
   8   4   5       87.31       86.18      5.37 o 
  10   4   5      144.59      147.69     10.00 o 
  12   4   5      535.27      559.38     13.84 o 
  14   4   5      408.99      386.31     13.60 o 
  16   4   5        2.76       -1.12      3.48 o 
  18   4   5      409.21      438.46     15.25 o 
  20   4   5        5.08       -3.41      6.28 o 
 -15   5   5       44.06       41.74      8.42 o 
 -13   5   5      166.57      160.54     13.64 o 
 -11   5   5       71.16       84.24      7.69 o 
  -9   5   5        3.01        4.63      3.61 o 
  -7   5   5      657.65      626.49     13.32 o 
  -5   5   5       14.38       14.99      3.47 o 
  -3   5   5      158.25      159.00      5.94 o 
  -1   5   5      721.08      751.66     22.13 o 
   1   5   5       80.97       87.52      6.90 o 
   3   5   5      243.49      232.08     11.38 o 
   5   5   5        3.54       -0.21      3.40 o 
   7   5   5        0.15       -0.47      2.86 o 
   9   5   5      255.82      261.12      9.92 o 
  11   5   5       97.90       98.93      8.04 o 
  13   5   5      532.64      536.35     21.98 o 
  15   5   5       37.87       29.75      8.41 o 
  -8   6   5      109.87      102.11     12.12 o 
  -6   6   5       55.56       59.04      7.39 o 
  -4   6   5       14.46       22.04      5.30 o 
  -2   6   5       15.43       11.97      5.26 o 
   0   6   5       66.08       54.78      7.80 o 
   2   6   5      154.62      148.70     17.49 o 
   4   6   5      269.90      288.28     26.53 o 
   6   6   5       86.77      103.21     22.29 o 
   8   6   5       97.73      100.39     11.50 o 
 -26   0   6     1342.63     1334.53     55.56 o 
 -24   0   6      119.40      110.86     11.28 o 
 -22   0   6      216.49      199.16     11.67 o 
 -20   0   6       65.60       68.61      5.04 o 
 -18   0   6     2344.67     2280.27     32.43 o 
 -16   0   6      425.66      431.53      8.35 o 
 -14   0   6       37.11       17.58      2.19 o 
 -12   0   6     1389.92     1201.90     12.34 o 
 -10   0   6     2241.75     2209.31     19.72 o 
  -8   0   6      762.49      616.55      8.79 o 
  -6   0   6      126.50      129.51      3.11 o 
  -4   0   6    13503.08    13905.87    124.24 o 
  -2   0   6     2875.56     3364.35     40.58 o 
   0   0   6     3424.24     3232.65     35.94 o 
   2   0   6     2483.20     2393.19     25.58 o 
   4   0   6     1371.43     1495.24     18.56 o 
   6   0   6    12990.96    14375.54    119.38 o 
   8   0   6     4616.08     4515.69     36.84 o 
  10   0   6        4.80        0.97      1.12 o 
  12   0   6       66.90       48.12      2.76 o 
  14   0   6     1644.16     1658.55     19.02 o 
  16   0   6      135.52      149.42      6.65 o 
  18   0   6     2033.01     2060.66     25.05 o 
  20   0   6        6.14       10.47      3.42 o 
  22   0   6      672.86      654.38     18.13 o 
  24   0   6       82.99       88.45     11.68 o 
 -25   1   6        3.23        8.10      7.78 o 
 -23   1   6      634.66      636.73     17.61 o 
 -21   1   6        5.62        5.21      2.65 o 
 -19   1   6      192.73      200.36      6.04 o 
 -17   1   6     2188.30     2085.80     19.31 o 
 -15   1   6      202.25      139.92      3.79 o 
 -13   1   6     5703.76     5257.04     32.85 o 
 -11   1   6      475.37      462.43      5.61 o 
  -9   1   6     3407.00     3522.24     21.03 o 
  -7   1   6     5338.92     5197.06     29.04 o 
  -5   1   6      123.70      122.92      2.22 o 
  -3   1   6     4728.86     4576.39     37.76 o 
  -1   1   6     4324.63     4418.86     59.95 o 
   1   1   6      272.55      285.83      4.62 o 
   3   1   6      217.95      225.38      4.20 o 
   5   1   6      128.04      143.16      2.65 o 
   7   1   6      967.85      966.87      7.58 o 
   9   1   6      524.93      525.66      5.35 o 
  11   1   6      453.07      455.16      5.28 o 
  13   1   6       98.10       89.90      2.77 o 
  15   1   6       16.12       14.31      1.87 o 
  17   1   6      446.98      454.28      6.61 o 
  19   1   6       36.00       31.66      3.07 o 
  21   1   6       93.46       80.34      5.62 o 
  23   1   6      377.24      358.03     20.12 o 
  25   1   6        0.01        5.76      8.56 o 
 -24   2   6       92.66       90.52     12.40 o 
 -22   2   6      271.57      258.69     12.93 o 
 -20   2   6      344.68      333.67     11.92 o 
 -18   2   6      586.35      579.18     10.46 o 
 -16   2   6       32.66       29.97      2.93 o 
 -14   2   6      477.53      409.70      8.05 o 
 -12   2   6     1489.14     1461.66     14.90 o 
 -10   2   6       75.98       83.67      3.41 o 
  -8   2   6      969.84      959.20     10.45 o 
  -6   2   6      172.64      149.04      7.62 o 
  -4   2   6     2186.95     2115.88     17.25 o 
  -2   2   6     1577.37     1674.66     13.98 o 
   0   2   6     3477.66     3711.43     31.25 o 
   2   2   6     4968.85     4831.69     43.73 o 
   4   2   6      774.93      725.63      8.33 o 
   6   2   6      471.90      467.64      9.30 o 
   8   2   6      883.35      820.38     14.82 o 
  10   2   6       12.72       15.01      1.77 o 
  12   2   6     3253.09     3245.66     26.47 o 
  14   2   6      461.96      452.01      7.62 o 
  16   2   6      275.19      285.78      6.75 o 
  18   2   6       98.19       89.68      6.80 o 
  20   2   6      342.11      350.81     10.31 o 
  22   2   6      190.23      178.76     12.39 o 
  24   2   6      195.53      223.96     18.04 o 
 -23   3   6      196.75      262.31     18.28 o 
 -21   3   6      793.53      797.06     22.42 o 
 -19   3   6      802.82      797.80     15.57 o 
 -17   3   6      138.04      118.11      6.30 o 
 -15   3   6      573.89      564.27     11.74 o 
 -13   3   6      265.15      270.33      9.39 o 
 -11   3   6      757.55      740.95     10.30 o 
  -9   3   6        5.36        2.57      1.69 o 
  -7   3   6     3588.32     3540.11     32.74 o 
  -5   3   6       60.49       60.55      3.21 o 
  -3   3   6     1231.71     1253.88     15.21 o 
  -1   3   6      180.24      165.21      4.55 o 
   1   3   6     1068.51     1128.60     17.39 o 
   3   3   6     2140.91     2143.09     25.15 o 
   5   3   6       52.18       41.76      2.75 o 
   7   3   6      118.54      110.43      4.35 o 
   9   3   6       82.49       76.05      5.24 o 
  11   3   6      470.14      460.93      8.59 o 
  13   3   6     1107.17     1075.34     16.59 o 
  15   3   6        0.02        0.35      2.35 o 
  17   3   6      605.82      595.94     13.17 o 
  19   3   6        3.59       -0.57      3.95 o 
  21   3   6       54.33       54.81      6.88 o 
 -20   4   6       13.80        8.95      7.76 o 
 -18   4   6       29.66       23.37      6.11 o 
 -16   4   6       82.77       72.00      7.90 o 
 -14   4   6       79.91       72.51      6.67 o 
 -12   4   6      261.30      238.27     13.21 o 
 -10   4   6       19.63       17.70      3.54 o 
  -8   4   6     1491.81     1415.39     19.84 o 
  -6   4   6        8.34        9.89      2.44 o 
  -4   4   6      125.17      110.89      4.95 o 
  -2   4   6      459.81      443.87     10.03 o 
   0   4   6        7.00        8.85      2.40 o 
   2   4   6      732.73      742.93     17.30 o 
   4   4   6      779.29      793.41     13.80 o 
   6   4   6      921.94      952.44     20.78 o 
   8   4   6      424.78      441.23     19.07 o 
  10   4   6        3.24        2.41      2.91 o 
  12   4   6      972.04      927.55     27.48 o 
  14   4   6       17.92       19.34      4.81 o 
  16   4   6      103.70      114.44      8.43 o 
  18   4   6      163.27      177.43     23.04 o 
  20   4   6        1.69        4.75      9.03 o 
 -15   5   6       41.53       43.29      8.60 o 
 -13   5   6      122.79      121.10     13.28 o 
 -11   5   6        4.12        5.15      4.19 o 
  -9   5   6      130.84      122.76      7.88 o 
  -7   5   6       18.85       23.99      4.16 o 
  -5   5   6       25.72       27.18      3.97 o 
  -3   5   6      183.34      183.10      6.61 o 
  -1   5   6      338.87      341.15     16.47 o 
   1   5   6      151.86      137.62     10.96 o 
   3   5   6      238.69      239.48     20.34 o 
   5   5   6      116.48      108.26     10.04 o 
   7   5   6      311.45      326.31      9.83 o 
   9   5   6       93.05       96.39      7.25 o 
  11   5   6        6.15        4.66      4.24 o 
  13   5   6      295.99      319.86     26.14 o 
  15   5   6       26.19       21.08      9.69 o 
  -8   6   6       29.43       18.35      7.69 o 
  -6   6   6       28.04       25.19      6.03 o 
  -4   6   6        3.15        7.00      4.77 o 
  -2   6   6      119.42      104.69      9.81 o 
   0   6   6        4.95        9.16      5.87 o 
   2   6   6       33.96       36.81     11.51 o 
   4   6   6       14.19        1.68      9.38 o 
   6   6   6       55.69       67.76     10.96 o 
   8   6   6       56.14       54.18      9.47 o 
 -25   1   7       40.66       59.01     11.12 o 
 -23   1   7       16.53       15.66      4.02 o 
 -21   1   7       13.90       10.58      2.82 o 
 -19   1   7       24.29       25.10      2.79 o 
 -17   1   7        1.49        2.71      1.85 o 
 -15   1   7       63.38       41.06      2.45 o 
 -13   1   7     2123.91     1865.75     14.20 o 
 -11   1   7      602.08      651.86      6.15 o 
  -9   1   7      707.50      772.96      6.71 o 
  -7   1   7     1488.40     1738.49     11.09 o 
  -5   1   7     1339.69     1526.85     13.89 o 
  -3   1   7     3074.89     3275.99     40.00 o 
  -1   1   7     2034.41     2161.25     49.20 o 
   1   1   7        3.13        2.36      0.71 o 
   3   1   7      159.35      150.34      3.04 o 
   5   1   7      939.48     1084.71      9.07 o 
   7   1   7      836.61      844.90      7.00 o 
   9   1   7      137.31      145.80      3.40 o 
  11   1   7      988.77      946.34      8.11 o 
  13   1   7      317.86      312.62      4.50 o 
  15   1   7       51.25       51.68      2.57 o 
  17   1   7        0.04        0.45      1.75 o 
  19   1   7       90.61       82.80      4.57 o 
  21   1   7       85.33       79.55      5.69 o 
  23   1   7        2.53       -1.30      5.26 o 
  25   1   7      178.96      217.30     20.89 o 
 -24   2   7        5.99       -6.58      6.58 o 
 -22   2   7        7.20        8.74      5.37 o 
 -20   2   7      682.19      708.20     15.47 o 
 -18   2   7      540.51      562.02     10.81 o 
 -16   2   7      217.93      207.32      6.41 o 
 -14   2   7     2136.19     2047.77     18.96 o 
 -12   2   7       90.25       98.33      3.92 o 
 -10   2   7        4.28        1.94      1.37 o 
  -8   2   7       40.00       42.78      2.29 o 
  -6   2   7     1136.65     1115.03     13.55 o 
  -4   2   7     1952.81     1831.42     18.48 o 
  -2   2   7    15579.36    17036.96    133.31 o 
   0   2   7     4054.89     4561.01     42.09 o 
   2   2   7     1688.84     1606.14     18.12 o 
   4   2   7      632.58      668.31      8.18 o 
   6   2   7      710.40      745.90      9.53 o 
   8   2   7      468.42      451.26      8.50 o 
  10   2   7        0.71       -0.50      1.22 o 
  12   2   7     1612.70     1480.63     14.53 o 
  14   2   7      382.17      369.21      6.80 o 
  16   2   7       13.61       11.64      2.34 o 
  18   2   7      125.03      115.80      5.00 o 
  20   2   7       19.11       18.59      3.75 o 
  22   2   7       29.24       39.46      8.82 o 
  24   2   7       17.36       20.53      8.63 o 
 -23   3   7       84.46       70.35     11.01 o 
 -21   3   7       92.90       98.34      9.56 o 
 -19   3   7      373.41      400.91     11.64 o 
 -17   3   7      144.29      149.51      7.38 o 
 -15   3   7      353.92      327.02      8.65 o 
 -13   3   7     2017.82     2020.17     21.72 o 
 -11   3   7       64.17       64.97      3.55 o 
  -9   3   7       35.76       38.20      2.81 o 
  -7   3   7     4788.41     4769.79     42.19 o 
  -5   3   7       42.42       44.82      2.93 o 
  -3   3   7      627.68      625.00      8.79 o 
  -1   3   7      885.80      925.31     12.48 o 
   1   3   7      796.44      816.00     11.21 o 
   3   3   7      668.14      681.33     13.96 o 
   5   3   7       31.24       34.00      2.67 o 
   7   3   7     1602.42     1587.23     18.44 o 
   9   3   7       98.52       92.85      4.56 o 
  11   3   7      645.58      589.62     10.00 o 
  13   3   7       32.77       42.52      4.27 o 
  15   3   7       86.40       93.14      5.14 o 
  17   3   7      263.57      288.85      9.14 o 
  19   3   7       55.82       43.12      5.78 o 
  21   3   7       60.76       77.48      8.25 o 
 -20   4   7       68.82       70.51     11.06 o 
 -18   4   7       52.43       55.79     10.09 o 
 -16   4   7        0.09        0.36      4.35 o 
 -14   4   7      147.03      145.55      9.34 o 
 -12   4   7      605.27      597.11     14.17 o 
 -10   4   7       29.86       33.54      4.22 o 
  -8   4   7     3572.59     3478.90     36.90 o 
  -6   4   7       91.31       98.09      5.01 o 
  -4   4   7      241.67      250.28     12.69 o 
  -2   4   7      329.48      322.43      7.83 o 
   0   4   7       27.14       31.03      3.94 o 
   2   4   7     1330.70     1300.48     18.76 o 
   4   4   7     1251.72     1249.18     23.26 o 
   6   4   7     2567.76     2611.04     34.18 o 
   8   4   7      516.45      475.65     13.19 o 
  10   4   7        0.01       -1.72      2.68 o 
  12   4   7      210.02      206.86      9.73 o 
  14   4   7       71.16       65.00      6.98 o 
  16   4   7      129.88      139.30      8.80 o 
  18   4   7      322.33      326.71     17.15 o 
 -15   5   7        0.53       -2.75      6.70 o 
 -13   5   7      252.74      275.94     16.57 o 
 -11   5   7       14.75       10.21      4.41 o 
  -9   5   7      112.19      111.05      8.61 o 
  -7   5   7      373.14      367.61     11.53 o 
  -5   5   7        0.25        2.64      2.72 o 
  -3   5   7      140.72      145.88      6.28 o 
  -1   5   7      336.21      338.81     14.52 o 
   1   5   7      391.23      377.22     18.94 o 
   3   5   7      407.74      386.05     12.37 o 
   5   5   7      418.19      406.46     11.02 o 
   7   5   7       35.11       35.51      4.50 o 
   9   5   7       49.79       51.35      5.50 o 
  11   5   7      121.96      113.96      8.84 o 
  13   5   7       74.99       76.12     10.71 o 
  15   5   7       22.58       23.66     12.24 o 
  -8   6   7      105.14      111.13     12.73 o 
  -6   6   7        6.96       12.42      5.72 o 
  -4   6   7      145.68      152.61      9.42 o 
  -2   6   7      156.79      121.56     15.54 o 
   0   6   7       97.49       75.49     14.20 o 
   2   6   7      133.54      110.53     17.05 o 
   4   6   7        2.53        1.13      9.33 o 
   6   6   7       50.91       54.18     15.60 o 
   8   6   7      148.40      155.16     26.62 o 
 -26   0   8      106.14      112.14     15.39 o 
 -24   0   8      368.83      413.64     18.77 o 
 -22   0   8       17.69       12.81      4.75 o 
 -20   0   8      230.39      230.80      8.16 o 
 -18   0   8       29.35       32.18      3.64 o 
 -16   0   8      150.72      149.11      5.64 o 
 -14   0   8     3390.75     3015.14     28.92 o 
 -12   0   8       98.78       45.34      2.60 o 
 -10   0   8     1021.42      970.22     10.48 o 
  -8   0   8    10137.50    10642.51     85.65 o 
  -6   0   8      165.15      187.04      3.51 o 
  -4   0   8      762.31      619.22      7.73 o 
  -2   0   8    11157.35    11266.80     97.44 o 
   0   0   8    14420.43    15110.17    129.22 o 
   2   0   8    26477.79    27687.84    527.86 o 
   4   0   8    28210.15    31386.79    272.26 o 
   6   0   8    20060.06    22301.20    195.63 o 
   8   0   8     2571.13     2715.14     23.79 o 
  10   0   8     1820.13     1707.18     16.30 o 
  12   0   8     3362.89     3406.95     30.31 o 
  14   0   8      886.17      911.58     13.32 o 
  16   0   8     2050.94     1934.78     23.26 o 
  18   0   8     2743.44     2786.06     31.54 o 
  20   0   8      359.01      359.11     10.77 o 
  22   0   8      839.32      837.72     22.41 o 
  24   0   8      325.04      326.19     21.34 o 
 -25   1   8      424.98      430.79     25.43 o 
 -23   1   8      442.11      429.83     10.98 o 
 -21   1   8        0.55       -2.42      2.42 o 
 -19   1   8     1058.70     1087.36     13.42 o 
 -17   1   8      134.03      128.83      4.62 o 
 -15   1   8      387.25      391.40      6.67 o 
 -13   1   8      964.78     1031.12      9.09 o 
 -11   1   8       61.56       63.01      2.17 o 
  -9   1   8      246.30      222.44      3.03 o 
  -7   1   8     6783.72     6843.38     37.38 o 
  -5   1   8       32.18       29.09      1.16 o 
  -3   1   8     4646.92     4863.22     32.98 o 
  -1   1   8     2967.43     3506.73     27.99 o 
   1   1   8      716.58      669.36      7.58 o 
   3   1   8     5291.80     5662.13     44.73 o 
   5   1   8      476.73      469.69      4.83 o 
   7   1   8     4479.67     4702.04     28.50 o 
   9   1   8      505.89      476.22      4.88 o 
  11   1   8    11490.17    10907.54     60.43 o 
  13   1   8      253.71      300.92      4.48 o 
  15   1   8      681.99      713.38      8.22 o 
  17   1   8     4311.18     4341.80     31.80 o 
  19   1   8        3.54        6.15      2.64 o 
  21   1   8     1003.72     1002.41     16.76 o 
  23   1   8      633.05      614.28     18.94 o 
  25   1   8      295.13      282.77     23.98 o 
 -24   2   8       53.59       62.38     10.62 o 
 -22   2   8        9.43        9.55      6.48 o 
 -20   2   8      207.49      227.38      9.93 o 
 -18   2   8      399.22      389.18      9.66 o 
 -16   2   8        5.78        5.20      2.17 o 
 -14   2   8     1095.60     1069.76     12.26 o 
 -12   2   8       47.81       41.56      2.65 o 
 -10   2   8      450.92      424.63      6.44 o 
  -8   2   8     1751.28     1612.32     15.14 o 
  -6   2   8      258.09      198.09      4.66 o 
  -4   2   8     3164.32     3111.15     32.02 o 
  -2   2   8     8530.68     8859.29     70.93 o 
   0   2   8     1167.87     1173.92     11.57 o 
   2   2   8     2057.84     2082.17     20.56 o 
   4   2   8      162.98      129.40      5.40 o 
   6   2   8     3888.82     3860.68     39.10 o 
   8   2   8     3005.60     3034.53     24.95 o 
  10   2   8        9.19        6.24      1.55 o 
  12   2   8     3044.67     3208.68     26.49 o 
  14   2   8       79.64       74.33      3.50 o 
  16   2   8     1065.63     1076.91     14.23 o 
  18   2   8       74.31       72.18      4.03 o 
  20   2   8      114.90      126.92      8.70 o 
  22   2   8      649.21      641.73     25.35 o 
  24   2   8        1.29       17.31      8.43 o 
 -23   3   8       64.56       59.31     10.51 o 
 -21   3   8        1.08        2.73      5.36 o 
 -19   3   8      206.23      208.67     14.56 o 
 -17   3   8      240.82      240.92      8.65 o 
 -15   3   8       88.68       81.72      4.82 o 
 -13   3   8     1702.24     1675.76     21.48 o 
 -11   3   8        0.63        2.49      1.85 o 
  -9   3   8      889.97      900.70     11.82 o 
  -7   3   8      217.07      254.05      8.64 o 
  -5   3   8       64.84       62.76      5.27 o 
  -3   3   8      162.96      143.05      5.36 o 
  -1   3   8     3772.67     3963.85     43.31 o 
   1   3   8     1560.47     1648.20     19.59 o 
   3   3   8      348.75      349.80      7.45 o 
   5   3   8     3794.33     3873.55     37.13 o 
   7   3   8      152.86      155.18     10.00 o 
   9   3   8        0.44       -0.42      1.61 o 
  11   3   8       37.17       57.37      4.78 o 
  13   3   8      885.55      828.82     18.72 o 
  15   3   8      208.13      213.25      6.89 o 
  17   3   8      619.78      621.77     13.14 o 
  19   3   8       64.03       65.08      6.15 o 
  21   3   8      440.25      475.37     24.14 o 
 -20   4   8       23.35        6.59      8.87 o 
 -18   4   8      117.30      110.34     12.39 o 
 -16   4   8       27.01       24.04      5.99 o 
 -14   4   8        5.27        4.60      4.19 o 
 -12   4   8      539.34      482.16     12.69 o 
 -10   4   8       61.68       63.85      7.20 o 
  -8   4   8      340.65      336.48     13.05 o 
  -6   4   8       19.18       18.64      2.95 o 
  -4   4   8      553.05      536.31     11.15 o 
  -2   4   8       30.88       25.59      2.59 o 
   0   4   8       16.64       16.61      3.02 o 
   2   4   8      365.35      391.69     13.26 o 
   4   4   8       67.00       76.02      4.14 o 
   6   4   8        2.77        8.34      2.72 o 
   8   4   8      235.44      241.95      8.79 o 
  10   4   8        5.46        8.52      3.27 o 
  12   4   8      303.08      283.53     16.01 o 
  14   4   8       15.49       16.51      3.68 o 
  16   4   8      131.32      153.20      9.31 o 
  18   4   8       37.60       33.07      6.44 o 
 -15   5   8       30.04       28.50      8.94 o 
 -13   5   8        1.46        1.44      5.64 o 
 -11   5   8       20.05       18.55      4.97 o 
  -9   5   8        0.46        1.83      5.47 o 
  -7   5   8      298.17      287.03      9.58 o 
  -5   5   8       46.33       51.27      4.56 o 
  -3   5   8       15.27       16.22      3.12 o 
  -1   5   8       53.90       61.72      4.47 o 
   1   5   8       95.30       83.86     10.08 o 
   3   5   8        7.90       12.15      3.22 o 
   5   5   8      221.42      222.59      7.15 o 
   7   5   8      199.14      201.90      8.72 o 
   9   5   8       78.08       91.85      7.11 o 
  11   5   8       13.04       15.60      5.66 o 
  13   5   8        1.36       -1.37      5.09 o 
  15   5   8       44.44       35.28     11.60 o 
  -8   6   8        1.52       -4.63      6.69 o 
  -6   6   8       90.02       99.37      9.23 o 
  -4   6   8       37.19       50.45      6.64 o 
   0   6   8       36.30       29.99     11.62 o 
   2   6   8       27.51       16.08     10.76 o 
   4   6   8        0.01       -2.95      9.23 o 
   6   6   8        1.49       10.64     11.09 o 
 -25   1   9       69.16       63.35     11.58 o 
 -23   1   9        6.41        9.55      3.69 o 
 -21   1   9      297.03      286.60      8.22 o 
 -19   1   9       17.79       18.69      2.73 o 
 -17   1   9       39.32       40.49      2.93 o 
 -15   1   9       99.09       78.94      3.36 o 
 -13   1   9      135.63      121.68      3.43 o 
 -11   1   9      501.85      485.70      4.94 o 
  -9   1   9      211.05      224.12      2.99 o 
  -7   1   9      179.35      204.98      2.97 o 
  -5   1   9       80.50      114.51      2.35 o 
  -3   1   9      361.49      413.85      4.25 o 
  -1   1   9      517.73      484.13      6.59 o 
   1   1   9      683.58      852.24      8.29 o 
   3   1   9      443.14      403.98      4.92 o 
   5   1   9     3852.07     4115.76     26.02 o 
   7   1   9        0.06        0.74      0.76 o 
   9   1   9      180.25      181.20      3.37 o 
  11   1   9      600.94      684.40      6.59 o 
  13   1   9       26.98       41.98      2.16 o 
  15   1   9      149.91      146.50      4.37 o 
  17   1   9     1082.38     1144.29     12.09 o 
  19   1   9      171.79      184.60      6.88 o 
  21   1   9       11.89       11.28      3.78 o 
  23   1   9       46.85       65.35     10.11 o 
  25   1   9      186.74      213.18     20.85 o 
 -24   2   9       24.02       28.06      9.32 o 
 -22   2   9      438.86      440.23     22.77 o 
 -20   2   9        4.94       10.43      4.70 o 
 -18   2   9      145.78      150.90      7.43 o 
 -16   2   9      106.27      112.51      4.87 o 
 -14   2   9      128.86      116.21      4.40 o 
 -12   2   9      529.87      506.88      8.09 o 
 -10   2   9     1268.10     1250.11     12.71 o 
  -8   2   9       73.88       79.15      3.26 o 
  -6   2   9      769.43      711.19     13.82 o 
  -4   2   9      205.33      174.13      4.53 o 
  -2   2   9     1254.40     1433.87     13.38 o 
   0   2   9     1183.08     1419.70     14.38 o 
   2   2   9        6.36        4.83      1.09 o 
   4   2   9       29.03       40.70      1.86 o 
   6   2   9     1081.84     1080.12     16.93 o 
   8   2   9      378.07      362.34      6.24 o 
  10   2   9      434.66      398.43      5.95 o 
  12   2   9     2085.27     1897.98     17.67 o 
  14   2   9      437.26      403.28      7.05 o 
  16   2   9      183.62      179.73      5.66 o 
  18   2   9      109.41      101.96      4.70 o 
  20   2   9        3.77        4.76      3.86 o 
  22   2   9      300.54      345.85     21.36 o 
  24   2   9      207.90      270.62     19.66 o 
 -21   3   9        0.09        2.23      5.06 o 
 -19   3   9      218.01      239.77     10.16 o 
 -17   3   9       25.59       26.63      3.85 o 
 -15   3   9      334.26      345.95      9.03 o 
 -13   3   9        6.47        7.44      2.45 o 
 -11   3   9       75.26       77.67      3.88 o 
  -9   3   9       24.65       23.34      2.28 o 
  -7   3   9       96.55       94.30      4.33 o 
  -5   3   9      203.69      221.02      6.49 o 
  -3   3   9       57.14       61.41      3.57 o 
  -1   3   9     2299.41     2435.49     26.81 o 
   1   3   9       61.32       90.00      5.71 o 
   3   3   9       14.51       23.10      2.39 o 
   5   3   9      345.71      335.39     13.35 o 
   7   3   9       15.51       20.51      2.60 o 
   9   3   9        1.84        2.05      1.80 o 
  11   3   9      984.55      970.30     14.99 o 
  13   3   9       24.89       24.65      3.79 o 
  15   3   9       58.05       62.44      4.19 o 
  17   3   9      282.84      287.01     10.25 o 
  19   3   9        0.00        3.26      3.75 o 
  21   3   9      192.27      229.63     12.16 o 
 -20   4   9      114.08      116.22     15.71 o 
 -18   4   9        1.65       -4.67      5.91 o 
 -16   4   9      382.55      387.97     16.92 o 
 -14   4   9      467.06      473.12     14.21 o 
 -12   4   9        3.43        8.33      3.69 o 
 -10   4   9      255.60      264.56      8.96 o 
  -8   4   9       66.37       63.82      4.57 o 
  -6   4   9      209.38      212.41      7.90 o 
  -4   4   9      303.88      302.25      8.33 o 
  -2   4   9      290.21      294.31      8.36 o 
   0   4   9      904.25      922.90     15.53 o 
   2   4   9      297.05      289.83      7.01 o 
   4   4   9       97.97      105.02      6.97 o 
   6   4   9      220.29      222.90      7.42 o 
   8   4   9      174.80      178.31      8.23 o 
  10   4   9       49.92       51.64      5.11 o 
  12   4   9      516.69      511.37     14.40 o 
  14   4   9       47.26       51.33      5.19 o 
  16   4   9      320.00      294.38     11.66 o 
  18   4   9      202.40      230.35     13.14 o 
 -15   5   9       16.80       20.06      8.64 o 
 -13   5   9      252.96      245.54     26.79 o 
 -11   5   9       50.44       60.12      6.76 o 
  -9   5   9      191.52      187.15      9.91 o 
  -7   5   9       35.87       22.03      4.22 o 
  -5   5   9       79.57       90.35      5.82 o 
  -3   5   9       40.57       46.49      4.38 o 
  -1   5   9       48.56       59.65      4.06 o 
   1   5   9      200.74      205.98     10.75 o 
   3   5   9       80.47       73.29      4.95 o 
   5   5   9      288.88      335.49      8.82 o 
   7   5   9       62.75       72.96      5.48 o 
   9   5   9        0.14       -2.94      3.13 o 
  11   5   9      686.90      707.46     31.20 o 
  13   5   9        0.71        0.31      5.17 o 
  15   5   9       31.22       27.60     12.06 o 
  -8   6   9      385.78      327.48     31.09 o 
  -6   6   9       45.40       41.85      8.39 o 
  -4   6   9       95.63      104.69     19.82 o 
   0   6   9      179.41      139.83     19.24 o 
   2   6   9       85.53       94.52     11.98 o 
   4   6   9        0.70        4.05     10.22 o 
   6   6   9      128.91      120.76     20.77 o 
 -26   0  10      121.77      112.39     27.51 o 
 -24   0  10      204.43      214.28     15.19 o 
 -22   0  10      133.58      146.14      9.92 o 
 -20   0  10       55.98       55.29      4.77 o 
 -18   0  10     1351.18     1261.79     17.53 o 
 -16   0  10        2.51       18.20      2.70 o 
 -14   0  10     9047.87     8111.93     67.51 o 
 -12   0  10      270.01      279.51      5.53 o 
 -10   0  10     2016.11     2030.85     19.27 o 
  -8   0  10     2839.56     2802.05     25.99 o 
  -6   0  10     4480.18     4539.05     36.81 o 
  -4   0  10    16447.47    16188.60    121.34 o 
  -2   0  10     8201.90     8750.21     73.61 o 
   0   0  10     2907.33     3132.25     28.24 o 
   2   0  10      669.15      647.82      7.35 o 
   4   0  10     1606.82     1787.92     17.39 o 
   6   0  10     1307.23     1278.92     13.23 o 
   8   0  10       79.24       77.79      2.99 o 
  10   0  10     1102.99     1107.94     12.14 o 
  12   0  10      285.24      328.85      6.69 o 
  14   0  10       23.85       21.43      2.85 o 
  16   0  10      306.81      315.54      8.23 o 
  18   0  10     1230.31     1277.27     20.27 o 
  20   0  10      213.38      215.78      9.57 o 
  22   0  10       78.26       78.90     10.03 o 
  24   0  10      171.67      183.71     15.23 o 
 -25   1  10      120.65      138.06     13.56 o 
 -23   1  10       87.91       85.61      7.38 o 
 -21   1  10      392.00      403.79      9.51 o 
 -19   1  10     1784.45     1789.60     20.40 o 
 -17   1  10       38.08       32.06      2.75 o 
 -15   1  10      682.43      632.42      7.97 o 
 -13   1  10     1092.10     1062.80      9.61 o 
 -11   1  10      393.25      373.10      4.17 o 
  -9   1  10      269.24      231.94      3.09 o 
  -7   1  10      142.11      136.95      2.41 o 
  -5   1  10     8581.32     8562.71     47.49 o 
  -3   1  10     2610.04     2987.58     17.57 o 
  -1   1  10     5460.39     5747.35     34.46 o 
   1   1  10     4833.71     4725.03     36.70 o 
   3   1  10      467.76      519.23      5.14 o 
   5   1  10     7146.55     7652.04     45.02 o 
   7   1  10      637.86      563.74      5.82 o 
   9   1  10     1667.28     1758.43     12.42 o 
  11   1  10     1308.35     1346.32     10.48 o 
  13   1  10      591.64      542.21      7.38 o 
  15   1  10      803.17      809.61      9.14 o 
  17   1  10      416.99      401.91      7.28 o 
  19   1  10       61.07       49.36      4.20 o 
  21   1  10      582.43      595.39     17.67 o 
  23   1  10        3.22       13.81      8.20 o 
 -24   2  10      313.58      314.26     20.02 o 
 -22   2  10       97.05       91.64      9.93 o 
 -20   2  10      850.06      840.78     23.44 o 
 -18   2  10      230.73      211.13      7.95 o 
 -16   2  10      200.77      209.89      6.63 o 
 -14   2  10      953.04      932.99     11.39 o 
 -12   2  10       67.78       49.57      2.82 o 
 -10   2  10     1725.02     1638.60     15.38 o 
  -8   2  10     5610.87     5264.46     40.18 o 
  -6   2  10      468.24      415.32      6.68 o 
  -4   2  10     1939.19     1876.88     32.77 o 
  -2   2  10        5.50       16.97      1.32 o 
   0   2  10     2593.65     2589.75     24.30 o 
   2   2  10     1815.82     1804.24     18.16 o 
   4   2  10       40.69       58.56      2.28 o 
   6   2  10     1657.89     1656.72     17.08 o 
   8   2  10       19.51       22.07      1.83 o 
  10   2  10     1393.58     1378.76     13.12 o 
  12   2  10       44.80       54.47      2.89 o 
  14   2  10      231.93      223.85      5.65 o 
  16   2  10      573.98      564.81      9.54 o 
  18   2  10       62.74       68.79      4.07 o 
  20   2  10      221.81      211.43     10.50 o 
  22   2  10      107.54       88.91      9.95 o 
 -21   3  10      181.28      188.75     12.64 o 
 -19   3  10        4.80        6.85      3.83 o 
 -17   3  10        6.36        6.24      3.14 o 
 -15   3  10        7.29        7.85      2.73 o 
 -13   3  10      577.36      580.76      9.95 o 
 -11   3  10      342.21      356.19      7.83 o 
  -9   3  10     3057.44     2941.41     27.23 o 
  -7   3  10      188.93      194.31      6.30 o 
  -5   3  10      188.74      177.98      6.27 o 
  -3   3  10       54.16       57.52      3.66 o 
  -1   3  10     1003.72     1035.94     16.27 o 
   1   3  10     1971.05     1898.13     21.08 o 
   3   3  10      141.09      131.50      3.67 o 
   5   3  10     1700.32     1730.80     21.25 o 
   7   3  10      681.41      660.19     12.77 o 
   9   3  10      101.83       96.61      4.57 o 
  11   3  10     1994.41     1977.60     23.62 o 
  13   3  10      227.11      206.47      8.08 o 
  15   3  10      749.40      742.56     12.27 o 
  17   3  10      138.44      149.75      9.65 o 
  19   3  10       84.31       84.32     11.47 o 
  21   3  10      187.57      196.66     12.42 o 
 -20   4  10      233.51      208.45     19.88 o 
 -18   4  10       24.84       24.61     13.23 o 
 -16   4  10       91.15       93.69      9.19 o 
 -14   4  10      109.46      113.64      8.25 o 
 -12   4  10        0.01        0.31      3.25 o 
 -10   4  10      289.94      270.02     11.64 o 
  -8   4  10       54.12       58.89      4.49 o 
  -6   4  10        6.74        6.97      2.62 o 
  -4   4  10      407.04      384.81     11.85 o 
  -2   4  10      140.43      137.31      8.22 o 
   0   4  10      834.83      816.35     27.43 o 
   2   4  10      309.18      308.63      9.29 o 
   4   4  10      575.37      591.96     10.36 o 
   6   4  10      131.29      143.17      5.97 o 
   8   4  10       40.53       39.16      4.62 o 
  10   4  10      294.93      291.21     10.62 o 
  12   4  10      282.89      306.69     11.19 o 
  14   4  10      121.85      130.11      7.58 o 
  16   4  10      409.23      418.36     18.43 o 
  18   4  10        0.10        1.92      4.90 o 
 -15   5  10      212.25      197.95     19.25 o 
 -13   5  10        7.35       12.65      6.19 o 
 -11   5  10        1.13       -0.01      3.93 o 
  -9   5  10       80.81       80.03      7.77 o 
  -7   5  10       34.76       30.71      4.45 o 
  -5   5  10      115.54       96.76      7.19 o 
  -3   5  10      248.19      246.07     11.87 o 
  -1   5  10       48.60       45.53      4.05 o 
   1   5  10       61.20       69.07      5.04 o 
   3   5  10        6.44        5.49      2.71 o 
   5   5  10      227.19      242.80      9.86 o 
   7   5  10       63.69       74.88      5.85 o 
   9   5  10       23.62       24.70      4.54 o 
  11   5  10      309.05      346.98     23.06 o 
  13   5  10        0.00       -4.81      4.81 o 
  15   5  10       43.13       51.03     12.46 o 
  -6   6  10        0.44       11.79      6.92 o 
  -4   6  10       50.34       61.98      8.76 o 
  -2   6  10        2.22        1.48      7.95 o 
   0   6  10        2.98       -2.54      9.31 o 
   2   6  10       14.26       16.35      8.28 o 
   4   6  10       18.45       -5.98     10.04 o 
   6   6  10       53.18       74.46     10.32 o 
 -25   1  11        7.93        8.91      6.96 o 
 -23   1  11        1.03        5.52      4.02 o 
 -21   1  11      404.17      422.16     11.18 o 
 -19   1  11       95.73      108.65      4.61 o 
 -17   1  11        2.86        4.75      1.96 o 
 -15   1  11     1113.11     1014.54     10.72 o 
 -13   1  11       71.20       48.17      2.47 o 
 -11   1  11       14.85        8.32      1.10 o 
  -9   1  11       19.53       30.59      1.40 o 
  -7   1  11      609.82      469.18      4.71 o 
  -5   1  11       98.74       78.91      1.82 o 
  -3   1  11     1606.57     1866.34     12.22 o 
  -1   1  11     5879.25     6742.09     40.27 o 
   1   1  11     2846.16     2758.11     18.21 o 
   3   1  11     2295.01     2482.80     16.28 o 
   5   1  11      347.09      433.58      6.81 o 
   7   1  11       24.28       36.56      1.51 o 
   9   1  11      297.69      319.53      3.94 o 
  11   1  11     1444.70     1277.22     10.35 o 
  13   1  11       56.69       60.44      2.77 o 
  15   1  11       87.26       83.86      4.09 o 
  17   1  11      116.97      124.49      4.45 o 
  19   1  11        0.50       -2.37      2.57 o 
  21   1  11        0.04        5.13      5.85 o 
  23   1  11        8.19       12.95      5.73 o 
 -24   2  11       25.49       27.96      8.45 o 
 -22   2  11       97.85      117.69     12.44 o 
 -20   2  11      575.92      601.08     29.20 o 
 -18   2  11       72.44       65.60      4.67 o 
 -16   2  11       70.01       78.16      4.27 o 
 -14   2  11      471.22      462.37      7.73 o 
 -12   2  11      108.54      112.40      4.03 o 
 -10   2  11       61.17       50.19      2.71 o 
  -8   2  11     8055.56     8031.34     58.73 o 
  -6   2  11     1146.71     1199.83     13.23 o 
  -4   2  11      890.27      965.99     15.05 o 
  -2   2  11      153.29      199.62      4.57 o 
   0   2  11      328.13      298.09      8.89 o 
   2   2  11     1913.28     1986.43     17.20 o 
   4   2  11     1135.83     1094.98     15.49 o 
   6   2  11     2399.32     2345.16     20.23 o 
   8   2  11       64.54       64.60      2.60 o 
  10   2  11     2221.72     1985.62     18.37 o 
  12   2  11       79.22       88.44      3.67 o 
  14   2  11      158.47      155.47      5.11 o 
  16   2  11      426.18      417.78      8.42 o 
  18   2  11       18.16       17.03      2.95 o 
  20   2  11       99.77      106.54      7.85 o 
  22   2  11        7.34        8.49      6.26 o 
 -21   3  11        0.22       -2.35      5.62 o 
 -19   3  11      130.45      145.92      7.77 o 
 -17   3  11       10.70       11.04      3.21 o 
 -15   3  11      160.49      161.27      6.49 o 
 -13   3  11       10.77       20.35      2.91 o 
 -11   3  11       62.29       70.80      3.72 o 
  -9   3  11     1073.37     1035.21     12.90 o 
  -7   3  11      114.82      102.71      4.36 o 
  -5   3  11      468.93      474.47      9.61 o 
  -3   3  11     2107.49     2189.03     27.06 o 
  -1   3  11     1005.05     1124.37     15.11 o 
   1   3  11     1270.99     1214.77     14.08 o 
   3   3  11      565.64      558.11      8.66 o 
   5   3  11     5286.37     5297.59     51.04 o 
   7   3  11      392.83      379.56      6.96 o 
   9   3  11       81.58       73.43      4.00 o 
  11   3  11     1023.73     1010.45     15.82 o 
  13   3  11       84.75       79.70      5.12 o 
  15   3  11      332.40      323.41      8.48 o 
  17   3  11      577.36      604.00     13.52 o 
  19   3  11      110.64      104.10      7.55 o 
  21   3  11      157.49      192.14     20.21 o 
 -18   4  11       49.56       56.67     10.09 o 
 -16   4  11       84.69       67.83      8.03 o 
 -14   4  11     1410.24     1369.40     26.35 o 
 -12   4  11      148.42      153.05      8.36 o 
 -10   4  11      329.36      322.40      9.80 o 
  -8   4  11      125.59      127.40      6.27 o 
  -6   4  11       12.40        9.71      2.84 o 
  -4   4  11      381.92      376.38      9.99 o 
  -2   4  11     1542.02     1473.86     21.92 o 
   0   4  11     1133.89     1154.41     27.43 o 
   2   4  11      207.09      202.67      6.69 o 
   4   4  11     1232.29     1251.23     18.31 o 
   6   4  11      233.76      235.39      7.38 o 
   8   4  11      102.95      101.43      6.14 o 
  10   4  11      279.73      279.27      9.79 o 
  12   4  11      112.95      109.27      5.69 o 
  14   4  11      206.08      225.80      9.67 o 
  16   4  11      498.75      521.07     14.84 o 
  18   4  11       52.09       75.04      8.45 o 
 -15   5  11       10.47        8.17      8.45 o 
 -13   5  11      104.43       95.22     10.78 o 
 -11   5  11       57.16       60.00      9.47 o 
  -9   5  11      393.77      401.87     13.29 o 
  -7   5  11      221.10      232.77     11.36 o 
  -5   5  11      189.81      201.32      8.76 o 
  -3   5  11      196.74      184.71      8.15 o 
  -1   5  11      293.91      300.45      8.80 o 
   1   5  11      222.34      229.46      7.50 o 
   3   5  11        0.28        0.26      2.73 o 
   5   5  11      502.99      522.77     20.44 o 
   7   5  11      286.54      277.81     12.65 o 
   9   5  11       48.91       57.57      5.94 o 
  11   5  11      573.44      610.65     29.64 o 
  13   5  11        4.17       10.81      5.67 o 
  -6   6  11        6.63        7.53      8.37 o 
  -4   6  11       60.60       61.48      9.46 o 
  -2   6  11        2.08        5.59      5.78 o 
   0   6  11       80.37       66.46     16.05 o 
   2   6  11       57.26       22.10     12.62 o 
   4   6  11       92.93       84.03     17.56 o 
   6   6  11        5.07       11.14      7.13 o 
 -24   0  12      102.32       99.48     14.20 o 
 -22   0  12      361.65      384.42     24.92 o 
 -20   0  12     1405.65     1418.50     21.17 o 
 -18   0  12        2.24       -2.00      2.22 o 
 -16   0  12      820.13      792.80     12.50 o 
 -14   0  12       35.19       20.24      2.88 o 
 -12   0  12      718.44      767.04     10.32 o 
 -10   0  12     1476.16     1458.37     14.19 o 
  -8   0  12     2000.81     1830.08     16.28 o 
  -6   0  12      272.58      193.70      4.77 o 
  -4   0  12      455.85      457.10      6.22 o 
  -2   0  12     7251.23     8371.09     66.98 o 
   0   0  12      178.83      322.41      5.43 o 
   2   0  12      386.92      493.84      6.60 o 
   4   0  12     6105.64     6480.25     50.93 o 
   6   0  12     1589.88     1596.47     15.50 o 
   8   0  12      349.08      360.08      6.06 o 
  10   0  12     4880.36     4405.31     37.56 o 
  12   0  12      209.32      127.18      5.11 o 
  14   0  12     2738.02     2782.65     30.33 o 
  16   0  12     5847.94     5910.55     57.72 o 
  18   0  12      704.52      756.40     17.60 o 
  20   0  12      975.93      944.40     18.38 o 
  22   0  12      237.91      249.93     13.47 o 
  24   0  12      689.82      684.49     35.92 o 
 -25   1  12       80.29       96.38     15.69 o 
 -23   1  12       89.16      116.94      9.52 o 
 -21   1  12      446.55      483.17     10.03 o 
 -19   1  12        9.35       10.52      2.43 o 
 -17   1  12      394.03      386.51      7.19 o 
 -15   1  12      746.67      692.85      8.97 o 
 -13   1  12      762.43      696.91      7.61 o 
 -11   1  12     1713.77     1644.70     11.36 o 
  -9   1  12     2176.20     2147.18     13.25 o 
  -7   1  12     4464.08     4219.82     24.68 o 
  -5   1  12      944.76      912.44      6.45 o 
  -3   1  12       64.27       55.21      1.54 o 
  -1   1  12     2476.75     2265.11     13.81 o 
   1   1  12     3419.90     3617.08     22.30 o 
   3   1  12      550.35      592.47      5.16 o 
   5   1  12    14432.60    15039.19     83.59 o 
   7   1  12      645.33      666.86      6.05 o 
   9   1  12     1407.27     1326.93     10.21 o 
  11   1  12      821.89     1048.45      8.90 o 
  13   1  12       63.70       55.64      2.62 o 
  15   1  12     2496.33     2461.91     20.02 o 
  17   1  12      620.54      631.69     11.07 o 
  19   1  12      554.52      561.49     10.68 o 
  21   1  12      769.63      765.69     29.89 o 
  23   1  12      308.99      306.14     14.91 o 
 -24   2  12      103.69       85.36     11.58 o 
 -22   2  12       39.87       42.22      8.89 o 
 -20   2  12      450.81      447.58     16.64 o 
 -18   2  12        2.40        3.26      2.71 o 
 -16   2  12      472.70      464.73      9.88 o 
 -14   2  12     1034.10      981.03     11.92 o 
 -12   2  12       56.27       59.84      3.08 o 
 -10   2  12      328.20      309.01      5.57 o 
  -8   2  12       53.61       53.58      2.97 o 
  -6   2  12      662.52      682.11      9.65 o 
  -4   2  12      767.01      749.44     10.99 o 
  -2   2  12       35.55       54.52      2.90 o 
   0   2  12      887.49      868.51      9.18 o 
   2   2  12      194.45      194.52      7.27 o 
   4   2  12     1817.76     1707.72     18.24 o 
   6   2  12       86.24      114.71      3.28 o 
   8   2  12      256.14      250.16      4.63 o 
  10   2  12     3569.29     3719.75     30.66 o 
  12   2  12      119.29      110.21      4.19 o 
  14   2  12      510.53      518.31      8.51 o 
  16   2  12      891.90      861.30     14.76 o 
  18   2  12      373.67      400.16     10.80 o 
  20   2  12     1034.03     1045.90     24.60 o 
  22   2  12      130.35      135.98     12.11 o 
 -21   3  12       22.48       26.12      7.25 o 
 -19   3  12       91.43       80.64      6.38 o 
 -17   3  12      172.20      181.13      7.51 o 
 -15   3  12      822.38      813.05     12.90 o 
 -13   3  12       11.05        7.10      2.37 o 
 -11   3  12      260.41      253.93      7.39 o 
  -9   3  12        2.52        2.69      1.78 o 
  -7   3  12        0.23       -1.62      1.80 o 
  -5   3  12     1807.02     1776.16     23.60 o 
  -3   3  12     1437.45     1482.19     18.45 o 
  -1   3  12     3630.89     3612.13     35.81 o 
   1   3  12      252.11      244.25      8.57 o 
   3   3  12      534.13      512.88      8.24 o 
   5   3  12      150.47      148.60      9.38 o 
   7   3  12      615.17      630.13      9.74 o 
   9   3  12      199.01      221.45      6.99 o 
  11   3  12     2961.21     2939.16     30.97 o 
  13   3  12      162.93      158.30      6.84 o 
  15   3  12      280.59      320.33      9.34 o 
  17   3  12      261.70      252.81     10.25 o 
  19   3  12        9.80        9.71      4.71 o 
  21   3  12      145.78      126.64     14.87 o 
 -18   4  12       53.80       62.95     10.72 o 
 -16   4  12        1.90       -4.24      4.24 o 
 -14   4  12      609.26      587.38     16.68 o 
 -12   4  12       33.38       28.07      4.39 o 
 -10   4  12      262.72      253.04      9.60 o 
  -8   4  12        1.32        3.73      2.73 o 
  -6   4  12       66.64       71.10      6.54 o 
  -4   4  12       18.10       20.10      3.43 o 
  -2   4  12      142.39      160.87      7.04 o 
   0   4  12      901.20      944.19     19.00 o 
   2   4  12        0.10       -2.19      2.19 o 
   4   4  12       84.76      104.26      6.15 o 
   6   4  12      263.54      266.49      9.32 o 
   8   4  12      195.53      195.81      7.81 o 
  10   4  12       88.77      103.93      6.85 o 
  12   4  12        3.62        4.86      3.08 o 
  14   4  12      136.72      157.73      8.67 o 
  16   4  12        8.13       11.04      5.54 o 
  18   4  12       53.72       55.25      8.52 o 
 -15   5  12       28.19       35.58     10.25 o 
 -13   5  12      258.38      213.89     15.32 o 
 -11   5  12       89.05       92.71      8.23 o 
  -9   5  12      284.26      271.42     23.62 o 
  -7   5  12        5.99        9.94      4.05 o 
  -5   5  12      130.51      123.63     11.09 o 
  -3   5  12       67.13       56.03      4.94 o 
  -1   5  12       72.69       62.19      4.85 o 
   1   5  12      197.49      214.55     10.16 o 
   3   5  12        0.74        0.25      2.86 o 
   5   5  12      159.56      171.71      8.07 o 
   7   5  12        0.10        5.69      3.62 o 
   9   5  12       36.52       44.17      5.62 o 
  11   5  12       83.21       91.01     13.50 o 
  13   5  12        3.66        3.79      6.80 o 
  -6   6  12       61.46       47.81      9.17 o 
  -4   6  12        5.12        9.78      6.86 o 
  -2   6  12        3.53        8.37      4.95 o 
   0   6  12       16.96       18.24      6.89 o 
   2   6  12        9.31        4.12     10.34 o 
   4   6  12       14.28       11.13      7.07 o 
 -25   1  13       33.01       32.79      8.56 o 
 -23   1  13      237.86      260.57     10.84 o 
 -21   1  13       78.45       80.17      4.91 o 
 -19   1  13      162.57      160.52      5.57 o 
 -17   1  13       37.38       45.10      3.12 o 
 -15   1  13      152.90      140.08      4.77 o 
 -13   1  13      110.00      100.23      3.29 o 
 -11   1  13       99.48      101.50      2.73 o 
  -9   1  13      384.61      383.93      4.30 o 
  -7   1  13     1270.52     1199.05      9.02 o 
  -5   1  13      847.80      836.15      6.59 o 
  -3   1  13        1.78        0.64      0.65 o 
  -1   1  13     1105.46     1321.07      9.24 o 
   1   1  13      359.75      327.98      3.64 o 
   3   1  13      709.91      735.32      6.03 o 
   5   1  13       56.51       36.64      1.62 o 
   7   1  13       42.01       49.72      1.93 o 
   9   1  13       18.65       10.72      1.29 o 
  11   1  13      182.79      107.58      3.03 o 
  13   1  13      208.85      185.51      4.41 o 
  15   1  13        1.49        2.65      1.74 o 
  17   1  13      390.22      433.46      8.82 o 
  19   1  13        8.59        6.79      3.09 o 
  21   1  13      117.55      118.21      9.18 o 
  23   1  13       28.04       19.68     10.26 o 
 -24   2  13        2.01        5.42      7.06 o 
 -22   2  13        1.29       -0.19      6.18 o 
 -20   2  13      238.80      237.12     13.39 o 
 -18   2  13        4.01       10.26      3.98 o 
 -16   2  13      114.57      125.62      5.37 o 
 -14   2  13        2.11        3.36      2.03 o 
 -12   2  13       34.03       39.24      2.73 o 
 -10   2  13       65.18       63.30      3.04 o 
  -8   2  13      569.18      576.24      8.16 o 
  -6   2  13      255.98      245.31      5.14 o 
  -4   2  13       29.26       34.90      2.46 o 
  -2   2  13      100.37      103.05      4.27 o 
   0   2  13      214.66      241.87      5.90 o 
   2   2  13      795.92      774.84     15.59 o 
   4   2  13     2761.92     2729.94     27.04 o 
   6   2  13     1617.16     1688.53     17.28 o 
   8   2  13       77.50       72.23      3.73 o 
  10   2  13      268.71      256.53      6.40 o 
  12   2  13      443.36      429.54      7.34 o 
  14   2  13      164.98      156.20      5.58 o 
  16   2  13      233.25      244.34      6.63 o 
  18   2  13      736.40      742.80     14.22 o 
  20   2  13       49.61       47.96      6.61 o 
  22   2  13       14.84       21.70      7.81 o 
 -21   3  13       10.43        7.59      6.32 o 
 -19   3  13        0.08        6.62      3.70 o 
 -17   3  13      343.66      364.86     10.08 o 
 -15   3  13       57.62       67.41      4.54 o 
 -13   3  13       77.10       76.91      4.36 o 
 -11   3  13      631.40      660.43     13.38 o 
  -9   3  13       79.83       82.32      3.88 o 
  -7   3  13      994.42      969.00     14.88 o 
  -5   3  13      189.71      198.83      7.80 o 
  -3   3  13      665.76      624.42     11.44 o 
  -1   3  13      124.75      112.60      5.06 o 
   1   3  13      148.54      147.71      5.40 o 
   3   3  13       76.54       77.35      3.95 o 
   5   3  13        2.43        3.31      1.50 o 
   7   3  13        3.65        3.21      1.82 o 
   9   3  13      377.82      363.86     10.47 o 
  11   3  13      305.61      326.69      8.36 o 
  13   3  13      111.46      100.66      5.66 o 
  15   3  13      160.22      157.71      6.34 o 
  17   3  13      103.36      117.73      7.53 o 
  19   3  13       61.46       84.92      8.22 o 
  21   3  13       68.48       66.34     12.22 o 
 -18   4  13       19.51       16.44      7.61 o 
 -16   4  13       59.96       62.99      7.78 o 
 -14   4  13       26.43       25.69      5.85 o 
 -12   4  13      167.37      169.36      8.58 o 
 -10   4  13       74.16       74.63      5.50 o 
  -8   4  13        0.36        4.81      2.81 o 
  -6   4  13      119.38      133.89      6.63 o 
  -4   4  13        6.50        6.02      2.94 o 
  -2   4  13     1852.10     1847.26     26.89 o 
   0   4  13        0.95        2.69      2.35 o 
   2   4  13       30.78       33.92      3.68 o 
   4   4  13       36.59       38.72      3.84 o 
   6   4  13       26.47       29.88      4.02 o 
   8   4  13      144.60      151.93      7.17 o 
  10   4  13     1024.67     1038.53     19.39 o 
  12   4  13      555.72      553.65     13.57 o 
  14   4  13      108.25      113.68      7.67 o 
  16   4  13        1.17        0.09      4.39 o 
  18   4  13      196.84      209.82     16.14 o 
 -13   5  13       70.41       78.96      9.72 o 
 -11   5  13      205.88      251.56     14.60 o 
  -9   5  13      118.03      130.20      8.99 o 
  -7   5  13      137.42      134.96     12.56 o 
  -5   5  13      169.02      183.54      8.78 o 
  -3   5  13       60.34       52.23      4.91 o 
  -1   5  13      997.72      950.55     18.43 o 
   1   5  13       31.97       30.26      3.80 o 
   3   5  13      124.53      120.90      6.95 o 
   5   5  13       18.94       25.08      4.57 o 
   7   5  13       47.54       47.25      5.36 o 
   9   5  13       94.55       94.84      7.11 o 
  11   5  13       41.01       37.17      7.24 o 
  13   5  13        7.85       12.51      9.35 o 
  -4   6  13       26.31       26.99      8.00 o 
  -2   6  13       12.19       12.02      6.60 o 
   0   6  13      116.19      119.76     15.31 o 
   2   6  13        0.62        3.80      8.63 o 
   4   6  13      351.93      326.07     16.15 o 
 -24   0  14       66.98       71.41     13.03 o 
 -22   0  14     1118.95     1172.47     35.75 o 
 -20   0  14     2328.41     2368.49     29.73 o 
 -18   0  14      152.06      174.66      6.53 o 
 -16   0  14     1789.49     1656.37     22.15 o 
 -14   0  14      229.76      264.89      6.91 o 
 -12   0  14       45.78       53.91      3.45 o 
 -10   0  14       36.58       31.48      2.95 o 
  -8   0  14      766.11      761.62      9.32 o 
  -6   0  14     6677.93     6594.18     49.10 o 
  -4   0  14      909.50     1137.93     11.18 o 
  -2   0  14    11228.83    12029.64     87.41 o 
   0   0  14     7168.14     7253.31     53.94 o 
   2   0  14      109.63      113.99      3.31 o 
   4   0  14     3990.44     4209.97     32.32 o 
   6   0  14       52.87       75.51      2.97 o 
   8   0  14     6277.96     6351.06     51.35 o 
  10   0  14     3611.58     3658.85     33.82 o 
  12   0  14       28.08        8.69      2.31 o 
  14   0  14     1862.76     1826.91     22.29 o 
  16   0  14        5.43        0.69      2.81 o 
  18   0  14      127.43      106.45      6.89 o 
  20   0  14      575.00      566.64     14.94 o 
  22   0  14       38.80       55.49      9.35 o 
  24   0  14      100.91       77.60     15.65 o 
 -25   1  14      103.45      125.41     30.15 o 
 -23   1  14        1.05       -2.10      3.76 o 
 -21   1  14      400.53      410.42     10.66 o 
 -19   1  14       34.29       28.37      2.98 o 
 -17   1  14      317.51      339.33      7.50 o 
 -15   1  14     2158.44     2036.62     18.81 o 
 -13   1  14        1.81        0.09      1.32 o 
 -11   1  14     1480.08     1410.51     10.73 o 
  -9   1  14     4494.83     4346.01     24.88 o 
  -7   1  14     3497.55     3341.87     19.26 o 
  -5   1  14     4277.22     4086.48     22.64 o 
  -3   1  14       66.09       76.74      1.87 o 
  -1   1  14     5564.25     5638.88     31.72 o 
   1   1  14     2169.83     2142.47     13.74 o 
   3   1  14      597.25      653.60      5.73 o 
   5   1  14     1685.11     1683.94     12.21 o 
   7   1  14      419.95      414.43      5.12 o 
   9   1  14     2150.52     2153.32     16.17 o 
  11   1  14      103.07      102.52      3.10 o 
  13   1  14      861.26      840.77      9.17 o 
  15   1  14      365.65      361.73      7.24 o 
  17   1  14      861.66      858.03     12.19 o 
  19   1  14      154.76      155.93      7.11 o 
  21   1  14        3.84        3.47      3.99 o 
  23   1  14       61.13       35.89     11.31 o 
 -22   2  14      111.08      126.13     13.13 o 
 -20   2  14      140.38      149.03     10.91 o 
 -18   2  14       21.21       27.37      7.69 o 
 -16   2  14        3.38        2.76      2.42 o 
 -14   2  14      568.27      552.19      8.97 o 
 -12   2  14      875.21      854.90     11.04 o 
 -10   2  14     1496.98     1377.70     13.97 o 
  -8   2  14      470.87      437.38      7.13 o 
  -6   2  14     1031.11     1015.46     11.58 o 
  -4   2  14      174.39      192.26      4.54 o 
  -2   2  14     1189.10     1233.78     16.35 o 
   0   2  14     1687.29     1611.63     20.11 o 
   2   2  14      590.48      598.38      8.18 o 
   4   2  14     6964.98     6970.98     51.46 o 
   6   2  14      270.16      243.73      4.97 o 
   8   2  14     1086.85     1068.71     11.68 o 
  10   2  14      671.72      671.61      9.12 o 
  12   2  14      174.53      184.80      5.41 o 
  14   2  14     1612.49     1601.35     19.26 o 
  16   2  14      229.75      222.64      6.56 o 
  18   2  14      257.37      268.49      9.74 o 
  20   2  14      388.21      409.59     28.20 o 
  22   2  14       55.42       51.63     10.26 o 
 -21   3  14      240.13      266.70     16.64 o 
 -19   3  14       61.63       55.77      5.70 o 
 -17   3  14       47.11       39.47      4.59 o 
 -15   3  14      343.70      352.52     13.22 o 
 -13   3  14      283.10      296.49     13.97 o 
 -11   3  14      853.29      804.28     19.13 o 
  -9   3  14       28.74       30.61      3.03 o 
  -7   3  14      115.56      119.16      6.87 o 
  -5   3  14      811.41      740.25     13.27 o 
  -3   3  14       50.06       37.79      3.27 o 
  -1   3  14     1023.39      955.69     14.31 o 
   1   3  14       20.88       14.68      2.44 o 
   3   3  14     1440.01     1445.15     17.69 o 
   5   3  14      889.22      888.21     14.27 o 
   7   3  14        1.98        1.45      1.89 o 
   9   3  14      761.78      779.89     12.38 o 
  11   3  14      252.42      239.07      7.76 o 
  13   3  14      224.22      225.77      7.54 o 
  15   3  14      334.54      328.52      8.99 o 
  17   3  14        5.54        4.45      3.81 o 
  19   3  14      740.13      773.97     21.40 o 
  21   3  14       38.38       41.69     12.98 o 
 -18   4  14        2.19       -2.00      6.71 o 
 -16   4  14       31.96       31.65      6.37 o 
 -14   4  14        3.20        5.71      4.67 o 
 -12   4  14       75.66       65.46      5.87 o 
 -10   4  14      251.52      233.97      9.12 o 
  -8   4  14      378.40      382.72     10.31 o 
  -6   4  14      161.02      140.41      7.21 o 
  -4   4  14       43.91       36.67      4.31 o 
  -2   4  14      662.98      618.22     20.98 o 
   0   4  14       26.87       28.95      3.92 o 
   2   4  14       56.66       59.90      5.55 o 
   4   4  14      318.44      321.45      9.72 o 
   6   4  14      121.13      119.59      6.49 o 
   8   4  14      215.44      205.64      9.68 o 
  10   4  14      761.70      802.56     26.61 o 
  12   4  14      311.63      292.07     10.40 o 
  14   4  14      177.48      202.09     10.18 o 
  16   4  14        3.94        7.10      4.75 o 
  18   4  14       83.64       61.63     11.74 o 
 -13   5  14        1.11        5.92      7.18 o 
 -11   5  14       45.26       50.18      8.15 o 
  -9   5  14       91.06       87.75      7.85 o 
  -7   5  14        1.09        2.82      3.96 o 
  -5   5  14       50.81       53.10      7.25 o 
  -3   5  14       65.70       56.47      5.14 o 
  -1   5  14      109.14      127.23      7.28 o 
   1   5  14       11.48       14.00      3.79 o 
   3   5  14      166.20      162.76     10.53 o 
   5   5  14       12.19       12.07      5.14 o 
   7   5  14       27.97       26.70      4.73 o 
   9   5  14      159.60      160.18      9.77 o 
  11   5  14       62.86       76.13     10.31 o 
  13   5  14       81.11       63.28     12.77 o 
  -2   6  14       41.06       50.93      8.97 o 
   0   6  14        7.30        7.21      6.95 o 
   2   6  14        2.16       -0.83      6.72 o 
 -23   1  15       18.96       23.81      4.86 o 
 -21   1  15      608.45      663.99     11.79 o 
 -19   1  15      224.51      228.48      6.52 o 
 -17   1  15       44.60       45.95      3.32 o 
 -15   1  15      332.55      305.86      6.73 o 
 -13   1  15        2.57        2.35      1.40 o 
 -11   1  15       62.85       68.81      2.28 o 
  -9   1  15     4574.55     4425.16     26.06 o 
  -7   1  15      800.26      778.04      7.70 o 
  -5   1  15       21.61       11.54      1.07 o 
  -3   1  15     1093.13     1225.38      8.69 o 
  -1   1  15       21.09       31.38      1.37 o 
   1   1  15      878.57      933.32      7.34 o 
   3   1  15      180.00      138.92      3.37 o 
   5   1  15     1968.35     1871.02     13.78 o 
   7   1  15        6.87        9.32      1.24 o 
   9   1  15      405.25      314.76      4.56 o 
  11   1  15      180.14      142.97      3.83 o 
  13   1  15      404.05      403.23      6.07 o 
  15   1  15      466.62      459.42      6.76 o 
  17   1  15       12.90       12.20      2.88 o 
  19   1  15       21.23       21.47      3.57 o 
  21   1  15        0.00       -2.54      4.89 o 
  23   1  15      171.07      169.67     18.39 o 
 -22   2  15        1.39        0.35      6.22 o 
 -20   2  15       11.72       11.40      5.20 o 
 -18   2  15        0.70        2.70      3.66 o 
 -16   2  15       34.53       28.13      3.33 o 
 -14   2  15      131.43      122.68      5.43 o 
 -12   2  15      118.10      137.30      4.84 o 
 -10   2  15     1040.45     1006.31     11.51 o 
  -8   2  15      663.80      673.43     10.63 o 
  -6   2  15       86.15       84.82      3.60 o 
  -4   2  15       96.91      115.27      4.15 o 
  -2   2  15      887.71     1093.87     19.64 o 
   0   2  15     1477.72     1390.26     14.98 o 
   2   2  15      485.10      484.83      6.59 o 
   4   2  15     7514.38     7420.63     54.84 o 
   6   2  15       29.89       30.66      1.99 o 
   8   2  15      147.81      142.45      4.07 o 
  10   2  15      661.46      628.69      8.92 o 
  12   2  15       14.95       13.55      2.25 o 
  14   2  15      991.26      963.38     13.92 o 
  16   2  15      670.41      686.53     13.21 o 
  18   2  15      105.01      116.57      6.99 o 
  20   2  15       99.73       94.31     10.28 o 
  22   2  15        1.31        2.07      7.27 o 
 -21   3  15      263.17      294.96     17.47 o 
 -19   3  15       97.76       98.65      7.03 o 
 -17   3  15       38.39       40.00      4.67 o 
 -15   3  15      485.62      509.37     11.81 o 
 -13   3  15      220.97      229.69      7.90 o 
 -11   3  15       26.25       34.16      3.60 o 
  -9   3  15      493.14      504.10      9.77 o 
  -7   3  15      617.05      633.26     10.04 o 
  -5   3  15      464.22      440.46      9.27 o 
  -3   3  15      226.29      177.66      6.38 o 
  -1   3  15      743.72      667.59     11.73 o 
   1   3  15      213.52      205.88      7.48 o 
   3   3  15      514.97      503.18      9.67 o 
   5   3  15      312.94      326.10     10.20 o 
   7   3  15        6.06        3.95      2.20 o 
   9   3  15     1002.63      943.19     14.08 o 
  11   3  15      178.92      201.80      9.00 o 
  13   3  15      451.77      460.08     12.19 o 
  15   3  15      598.58      597.72     11.99 o 
  17   3  15      489.48      526.51     14.04 o 
  19   3  15      271.04      263.40     20.06 o 
 -18   4  15       45.03       47.16      9.16 o 
 -16   4  15      134.02      140.06     10.34 o 
 -14   4  15       41.33       29.93      5.81 o 
 -12   4  15        6.73       11.05      3.90 o 
 -10   4  15        3.78        4.56      3.20 o 
  -8   4  15      267.31      286.37      9.96 o 
  -6   4  15      340.61      341.83     10.90 o 
  -4   4  15      572.35      552.01     16.21 o 
  -2   4  15     1650.24     1596.72     25.15 o 
   0   4  15       12.92       19.90      3.32 o 
   2   4  15       13.27       17.73      3.20 o 
   4   4  15      931.67      976.34     17.73 o 
   6   4  15      141.42      137.47      7.16 o 
   8   4  15      353.07      341.56     10.49 o 
  10   4  15     1508.30     1564.64     22.26 o 
  12   4  15       21.66       27.29      4.35 o 
  14   4  15      309.32      293.16     15.29 o 
  16   4  15       15.13       12.25      5.52 o 
 -13   5  15      205.53      199.82     20.92 o 
 -11   5  15       76.96       80.10     10.47 o 
  -9   5  15       55.44       54.94      6.94 o 
  -7   5  15        0.21        0.19      3.97 o 
  -5   5  15       92.28       84.28      7.20 o 
  -3   5  15       74.63       64.98      6.08 o 
  -1   5  15      406.45      431.99     12.68 o 
   1   5  15       19.76       14.07      4.11 o 
   3   5  15      303.03      305.54     10.66 o 
   5   5  15        2.32        3.17      3.96 o 
   7   5  15        7.00        4.66      4.16 o 
   9   5  15      364.31      366.18     29.87 o 
  11   5  15       12.95       15.96      7.10 o 
  13   5  15       40.94       46.03     14.86 o 
 -24   0  16      267.47      266.91     22.57 o 
 -22   0  16      425.36      432.42     19.59 o 
 -20   0  16       32.35       36.57      5.34 o 
 -18   0  16      496.11      484.69     14.06 o 
 -16   0  16       39.98       35.95      3.64 o 
 -14   0  16     1027.08      957.32     13.79 o 
 -12   0  16     1447.84     1411.02     16.85 o 
 -10   0  16      119.73      125.82      4.82 o 
  -8   0  16    13954.98    13699.85     98.18 o 
  -6   0  16      217.33      223.16      4.67 o 
  -4   0  16     1035.59     1117.02     10.87 o 
  -2   0  16        3.97        5.04      1.20 o 
   0   0  16       73.09      111.45      3.36 o 
   2   0  16     1889.70     1985.72     17.21 o 
   4   0  16    12856.09    12762.34     87.59 o 
   6   0  16      145.53      124.80      4.13 o 
   8   0  16     1533.13     1475.99     15.79 o 
  10   0  16        7.97       11.24      2.26 o 
  12   0  16       13.22        1.37      2.22 o 
  14   0  16     1865.15     1862.03     23.88 o 
  16   0  16        4.46        7.47      3.97 o 
  18   0  16      847.02      830.47     17.73 o 
  20   0  16      840.71      830.81     41.34 o 
  22   0  16      362.76      368.71     18.19 o 
 -23   1  16      348.23      389.57     12.90 o 
 -21   1  16      534.88      528.61     11.35 o 
 -19   1  16      105.13      117.21      4.93 o 
 -17   1  16      827.53      845.42     11.81 o 
 -15   1  16        5.65        7.79      2.12 o 
 -13   1  16      685.08      689.46      8.22 o 
 -11   1  16      476.78      456.37      5.47 o 
  -9   1  16      722.26      699.84      6.60 o 
  -7   1  16      629.98      597.16      5.63 o 
  -5   1  16       69.70       63.22      2.04 o 
  -3   1  16     1468.87     1667.35     11.19 o 
  -1   1  16       20.40       51.50      1.80 o 
   1   1  16      514.21      504.57      4.92 o 
   3   1  16     5790.48     5743.63     34.89 o 
   5   1  16      983.60      937.97      8.04 o 
   7   1  16       87.81       86.14      2.61 o 
   9   1  16     1334.83     1419.72     12.36 o 
  11   1  16      174.59      168.11      4.71 o 
  13   1  16     1592.33     1611.76     15.34 o 
  15   1  16     1073.20     1096.55     11.90 o 
  17   1  16     2248.41     2291.47     24.62 o 
  19   1  16      629.07      619.52     16.47 o 
  21   1  16       12.63        5.28      5.12 o 
  23   1  16      471.16      493.77     28.02 o 
 -22   2  16       54.61       52.76     10.91 o 
 -20   2  16        3.26        6.91      5.12 o 
 -18   2  16      488.37      513.36     14.88 o 
 -16   2  16      524.60      497.90      9.72 o 
 -14   2  16      644.59      647.79      9.77 o 
 -12   2  16      689.83      637.57      9.28 o 
 -10   2  16        2.68        4.95      1.83 o 
  -8   2  16      890.58      852.33     10.93 o 
  -6   2  16      623.13      586.06      8.65 o 
  -4   2  16      151.43      120.65      4.72 o 
  -2   2  16     5957.37     5659.35     45.80 o 
   0   2  16      137.98      160.05      4.74 o 
   2   2  16      421.37      396.93      6.16 o 
   4   2  16      188.57      230.83      5.04 o 
   6   2  16        5.07        1.91      1.35 o 
   8   2  16     1406.21     1405.32     14.48 o 
  10   2  16      912.91      906.54     11.34 o 
  12   2  16      343.64      350.80      7.19 o 
  14   2  16      786.23      801.56     13.58 o 
  16   2  16       65.95       75.40      4.35 o 
  18   2  16       52.68       53.80      5.72 o 
  20   2  16      121.30      134.32     11.73 o 
  22   2  16      236.19      276.67     29.47 o 
 -21   3  16      130.69      142.95     14.54 o 
 -19   3  16       16.07       14.45      5.29 o 
 -17   3  16      168.61      179.40      9.41 o 
 -15   3  16      270.82      266.99      9.79 o 
 -13   3  16      174.80      174.28      5.89 o 
 -11   3  16      235.24      215.66      7.30 o 
  -9   3  16       85.11       93.81      4.76 o 
  -7   3  16      509.88      505.34      9.23 o 
  -5   3  16        2.44        0.99      2.18 o 
  -3   3  16     1156.96     1115.00     16.82 o 
  -1   3  16      289.87      325.95      8.31 o 
   1   3  16        6.03        7.36      2.18 o 
   3   3  16        1.44        1.87      1.79 o 
   5   3  16      542.97      547.98      9.52 o 
   7   3  16     1161.75     1150.18     15.60 o 
   9   3  16     1393.57     1403.17     19.37 o 
  11   3  16      692.23      717.43     13.79 o 
  13   3  16      155.41      167.86      7.71 o 
  15   3  16        0.87       -0.49      3.25 o 
  17   3  16       43.22       42.62      5.31 o 
  19   3  16      490.73      498.71     26.38 o 
 -18   4  16       27.60       20.02      8.80 o 
 -16   4  16      106.37       91.04     10.56 o 
 -14   4  16        0.75       -1.90      4.25 o 
 -12   4  16      209.38      205.66      9.65 o 
 -10   4  16       40.79       34.25      4.74 o 
  -8   4  16       31.24       40.13      5.48 o 
  -6   4  16      625.17      598.12     13.92 o 
  -4   4  16       63.27       69.31      5.59 o 
  -2   4  16      881.39      886.75     17.52 o 
   0   4  16       47.34       46.38      4.59 o 
   2   4  16      193.78      200.67      8.66 o 
   4   4  16       23.95       34.37      5.40 o 
   6   4  16       55.25       57.08      5.20 o 
   8   4  16      119.85      121.33     10.80 o 
  10   4  16      110.02      103.61      6.80 o 
  12   4  16      122.97      134.45      8.16 o 
  14   4  16       44.87       54.50      6.27 o 
  16   4  16        0.27       -0.67      4.94 o 
 -13   5  16       29.32       13.88      8.82 o 
 -11   5  16       74.56       58.50      9.35 o 
  -9   5  16        0.01        3.46      5.55 o 
  -7   5  16       55.96       56.27      6.46 o 
  -5   5  16       17.31       10.29      4.41 o 
  -3   5  16      166.56      147.30      8.99 o 
  -1   5  16      418.71      395.33     17.88 o 
   1   5  16       54.44       41.81      5.46 o 
   3   5  16      114.14      123.81      8.14 o 
   5   5  16      122.15      119.71      8.43 o 
   7   5  16       86.03       83.72      7.87 o 
   9   5  16       28.27       31.77     14.37 o 
  11   5  16       74.72       72.08     13.55 o 
 -23   1  17      107.89      117.88      8.27 o 
 -21   1  17      182.34      182.23      7.14 o 
 -19   1  17      106.75      111.15      5.27 o 
 -17   1  17      198.33      207.13      6.36 o 
 -15   1  17        9.19        9.54      2.16 o 
 -13   1  17       82.77       76.33      3.47 o 
 -11   1  17      125.96      117.87      3.31 o 
  -9   1  17       79.17       75.93      2.49 o 
  -7   1  17      115.28      119.69      3.71 o 
  -5   1  17       13.00        8.63      1.17 o 
  -3   1  17        4.93        4.92      1.23 o 
  -1   1  17       99.39       96.82      2.44 o 
   1   1  17      104.27      103.18      2.85 o 
   3   1  17      112.42      102.73      2.73 o 
   5   1  17     2545.13     2502.45     16.72 o 
   7   1  17      277.21      264.51      4.10 o 
   9   1  17       14.11        9.75      1.54 o 
  11   1  17      470.19      401.39      5.92 o 
  13   1  17       20.21       16.33      2.03 o 
  15   1  17       60.48       61.92      4.62 o 
  17   1  17      267.48      264.59      7.58 o 
  19   1  17        1.59        3.94      3.71 o 
  21   1  17       15.00        8.43      5.67 o 
  23   1  17       37.88       46.85     21.67 o 
 -22   2  17       80.90       79.05     11.10 o 
 -20   2  17        7.81        5.62      4.94 o 
 -18   2  17      212.19      214.15     15.57 o 
 -16   2  17       57.24       53.90      4.54 o 
 -14   2  17        1.09        1.70      2.15 o 
 -12   2  17      166.63      170.01      5.46 o 
 -10   2  17       46.17       49.97      3.10 o 
  -8   2  17      911.13      883.13     11.31 o 
  -6   2  17      249.33      273.55      7.26 o 
  -4   2  17      423.58      374.21      6.93 o 
  -2   2  17      233.72      218.56      6.98 o 
   0   2  17       19.11       23.90      2.12 o 
   2   2  17      373.67      358.99      5.96 o 
   4   2  17      686.64      706.07      8.34 o 
   6   2  17        0.09       -1.12      1.29 o 
   8   2  17      271.21      281.28      5.77 o 
  10   2  17       14.16       12.84      2.29 o 
  12   2  17        0.22       -0.68      2.09 o 
  14   2  17        1.29        2.19      2.34 o 
  16   2  17     1205.64     1252.31     18.72 o 
  18   2  17      622.57      638.61     15.31 o 
  20   2  17       49.49       40.46      7.83 o 
  22   2  17       10.41        7.04      7.61 o 
 -21   3  17      192.16      198.33     13.14 o 
 -19   3  17        2.96        3.56      4.70 o 
 -17   3  17       14.93       17.25      4.54 o 
 -15   3  17       27.41       38.79      4.62 o 
 -13   3  17      149.43      151.71      6.03 o 
 -11   3  17       27.38       30.85      3.04 o 
  -9   3  17       14.19       16.42      2.42 o 
  -7   3  17       46.92       58.03      3.17 o 
  -5   3  17       93.49       86.79      5.34 o 
  -3   3  17      465.49      491.03     16.66 o 
  -1   3  17        3.17        3.58      1.95 o 
   1   3  17      419.13      410.33      9.58 o 
   3   3  17      559.20      551.54      9.78 o 
   5   3  17      520.90      554.25     10.25 o 
   7   3  17      211.07      206.66      8.84 o 
   9   3  17        9.88       13.33      2.90 o 
  11   3  17      205.38      219.84      7.69 o 
  13   3  17      252.82      245.91      9.14 o 
  15   3  17        4.87       -2.46      4.54 o 
  17   3  17       15.36       13.65      5.26 o 
  19   3  17       73.19      103.70     13.68 o 
 -18   4  17       45.49       29.58     15.56 o 
 -16   4  17        0.23       -5.79      6.02 o 
 -14   4  17      108.08      108.05      9.02 o 
 -12   4  17      371.11      382.39     14.82 o 
 -10   4  17      115.36      106.16      7.00 o 
  -8   4  17      651.43      647.91     18.07 o 
  -6   4  17       78.37       78.86      6.30 o 
  -4   4  17      231.55      239.90     13.97 o 
  -2   4  17      205.49      202.86     13.22 o 
   0   4  17       17.34       17.68      3.68 o 
   2   4  17      281.06      283.30      9.24 o 
   4   4  17      435.68      435.95     12.15 o 
   6   4  17       22.75       16.58      4.07 o 
   8   4  17      225.86      205.61      7.68 o 
  10   4  17      689.97      690.75     14.92 o 
  12   4  17       33.21       31.67      5.09 o 
  14   4  17      123.21      114.27     14.91 o 
  16   4  17        4.84       -0.70      6.55 o 
 -13   5  17      134.15      125.51     15.18 o 
 -11   5  17       62.72       71.54      9.85 o 
  -9   5  17       46.06       56.54      9.93 o 
  -7   5  17      123.55      117.05      8.92 o 
  -5   5  17        0.71       -1.50      4.11 o 
  -3   5  17      497.76      457.47     20.58 o 
  -1   5  17       23.85       15.16      4.46 o 
   1   5  17       54.56       57.22      6.24 o 
   3   5  17      196.94      198.45     10.77 o 
   5   5  17       34.79       25.46      5.04 o 
   7   5  17      222.78      216.18     13.28 o 
   9   5  17      292.08      289.64     18.31 o 
  11   5  17      446.83      440.13     27.43 o 
 -24   0  18        0.08        2.27     11.95 o 
 -22   0  18      939.18      984.91     29.86 o 
 -20   0  18      467.84      491.58     13.93 o 
 -18   0  18      225.84      235.74      7.61 o 
 -16   0  18       86.03       70.25      4.53 o 
 -14   0  18       11.35       17.13      2.74 o 
 -12   0  18     1694.43     1650.81     19.84 o 
 -10   0  18     6165.32     6112.37     52.89 o 
  -8   0  18     5273.83     5245.85     44.05 o 
  -6   0  18      488.66      473.65      6.67 o 
  -4   0  18      596.81      557.80      6.97 o 
  -2   0  18     5529.36     5503.10     40.22 o 
   0   0  18     2371.15     2352.80     19.48 o 
   2   0  18      561.30      576.25      7.61 o 
   4   0  18     2710.56     2704.65     22.93 o 
   6   0  18      616.84      611.91      8.50 o 
   8   0  18     1998.48     1929.77     19.50 o 
  10   0  18        3.38        9.31      2.64 o 
  12   0  18     2934.32     2901.88     34.73 o 
  14   0  18      438.35      409.73     11.65 o 
  16   0  18      698.15      692.49     26.97 o 
  18   0  18       38.25       25.69      4.89 o 
  20   0  18      232.03      252.05     19.87 o 
  22   0  18      436.37      430.25     28.08 o 
 -23   1  18       40.28       47.29      6.41 o 
 -21   1  18      592.51      627.23     11.60 o 
 -19   1  18       83.19       86.39      5.04 o 
 -17   1  18      105.54       90.36      4.42 o 
 -15   1  18       64.31       78.96      4.13 o 
 -13   1  18      461.05      467.75      7.63 o 
 -11   1  18      414.88      369.90      5.17 o 
  -9   1  18       31.37       26.03      1.72 o 
  -7   1  18      849.43      871.60      7.72 o 
  -5   1  18        5.79       11.69      1.22 o 
  -3   1  18     3321.34     3579.08     21.27 o 
  -1   1  18     2117.44     2096.62     13.90 o 
   1   1  18      713.74      700.77      6.40 o 
   3   1  18     5447.91     5534.66     33.35 o 
   5   1  18       43.68       46.13      2.00 o 
   7   1  18     3326.51     3308.80     22.87 o 
   9   1  18     1275.22     1258.20     11.98 o 
  11   1  18      940.77      989.20     10.23 o 
  13   1  18     2591.90     2504.33     20.28 o 
  15   1  18        0.00       -0.92      2.07 o 
  17   1  18      251.12      235.66      9.09 o 
  19   1  18      483.03      480.95     16.21 o 
  21   1  18      225.26      196.50     23.93 o 
 -22   2  18       48.23       58.29     10.15 o 
 -20   2  18        7.64        8.33      6.62 o 
 -18   2  18      151.76      138.68      9.70 o 
 -16   2  18      858.89      810.42     16.03 o 
 -14   2  18      657.29      657.40     10.08 o 
 -12   2  18      316.90      304.25      7.10 o 
 -10   2  18        2.85        2.88      1.91 o 
  -8   2  18      956.06      937.88     16.94 o 
  -6   2  18     1533.47     1409.15     15.64 o 
  -4   2  18      104.80       91.37      4.87 o 
  -2   2  18     2108.65     1907.88     19.11 o 
   0   2  18        1.56        1.77      1.50 o 
   2   2  18     1877.95     1800.86     16.58 o 
   4   2  18      561.25      556.80      7.42 o 
   6   2  18      178.34      192.05      4.93 o 
   8   2  18     1216.41     1196.71     13.04 o 
  10   2  18       17.65       18.50      2.52 o 
  12   2  18      543.02      548.32     10.58 o 
  14   2  18       99.84       97.04      4.63 o 
  16   2  18      753.18      779.39     12.53 o 
  18   2  18      575.85      522.52     14.69 o 
  20   2  18       10.48       11.97      7.28 o 
 -19   3  18        2.04        6.20      5.43 o 
 -17   3  18       16.72       21.56      4.85 o 
 -15   3  18       31.53       28.11      4.55 o 
 -13   3  18      122.27      122.30      5.53 o 
 -11   3  18       14.36       11.81      2.65 o 
  -9   3  18      788.27      795.13     12.51 o 
  -7   3  18      398.80      381.94      8.04 o 
  -5   3  18       25.57       16.08      2.67 o 
  -3   3  18      695.36      636.34     11.00 o 
  -1   3  18        3.46        1.71      1.94 o 
   1   3  18      549.17      570.19     11.12 o 
   3   3  18     1231.29     1235.24     16.56 o 
   5   3  18       19.97       21.24      3.04 o 
   7   3  18      897.99      875.82     13.70 o 
   9   3  18      279.34      289.09      7.99 o 
  11   3  18      122.66      135.45      6.54 o 
  13   3  18      412.14      421.66     11.96 o 
  15   3  18        1.52        3.17      4.87 o 
  17   3  18     1008.88     1111.15     38.09 o 
  19   3  18       71.89       86.38     16.76 o 
 -16   4  18       60.20       72.30     10.09 o 
 -14   4  18      161.84      183.48     11.39 o 
 -12   4  18      102.72       86.79      8.12 o 
 -10   4  18      292.51      292.47     11.81 o 
  -8   4  18        0.10        0.42      3.27 o 
  -6   4  18       68.17       65.40      6.71 o 
  -4   4  18      144.98      126.32      7.57 o 
  -2   4  18       99.52      103.66      8.26 o 
   0   4  18        5.37        4.43      3.26 o 
   2   4  18      365.10      347.33     16.98 o 
   4   4  18        0.26       -1.96      2.80 o 
   6   4  18      174.23      170.87      9.19 o 
   8   4  18      300.39      317.79     11.05 o 
  10   4  18      243.69      247.00      9.62 o 
  12   4  18       16.89       11.09      4.30 o 
  14   4  18       45.77       39.78      6.36 o 
  16   4  18       56.02       74.30     12.14 o 
 -11   5  18        3.39       -4.65      7.35 o 
  -9   5  18       14.45       15.79      6.35 o 
  -7   5  18       23.35       24.94      6.07 o 
  -5   5  18       54.97       42.36      7.31 o 
  -3   5  18      350.92      359.41     13.71 o 
  -1   5  18       26.99       34.99      5.50 o 
   1   5  18       35.74       27.22      5.39 o 
   3   5  18       12.51       21.27      5.14 o 
   5   5  18        2.52        2.33      4.16 o 
   7   5  18       69.50       64.23      8.80 o 
   9   5  18       38.46       44.09      8.96 o 
  11   5  18      228.11      209.67     24.60 o 
 -23   1  19      145.38      167.36      9.84 o 
 -21   1  19       69.75       74.96      5.33 o 
 -19   1  19       40.67       39.39      3.87 o 
 -17   1  19      138.38      137.34      5.35 o 
 -15   1  19       10.11       14.96      2.42 o 
 -13   1  19      226.19      237.38      5.96 o 
 -11   1  19      298.08      282.20      4.94 o 
  -9   1  19     2407.36     2432.77     16.71 o 
  -7   1  19      720.96      708.66      6.88 o 
  -5   1  19        3.36        1.43      1.04 o 
  -3   1  19      467.77      380.41      4.43 o 
  -1   1  19      191.92      152.90      3.17 o 
   1   1  19      143.21      141.75      3.09 o 
   3   1  19     5412.99     5351.98     32.58 o 
   5   1  19      317.20      321.19      4.56 o 
   7   1  19       23.58       26.99      1.88 o 
   9   1  19        1.82       -0.80      1.35 o 
  11   1  19       11.74        9.77      1.80 o 
  13   1  19      453.65      447.67      6.69 o 
  15   1  19      176.14      174.00      6.50 o 
  17   1  19      271.87      273.29      8.34 o 
  19   1  19      100.12       92.47      6.93 o 
  21   1  19        0.81       -0.51     12.35 o 
 -22   2  19      368.99      420.56     23.38 o 
 -20   2  19      399.30      436.18     22.97 o 
 -18   2  19       24.93       24.29      6.02 o 
 -16   2  19       59.35       42.41      5.43 o 
 -14   2  19      208.21      231.91      6.88 o 
 -12   2  19       14.69       18.52      2.60 o 
 -10   2  19      152.39      152.61      5.44 o 
  -8   2  19      811.74      851.10     12.20 o 
  -6   2  19       35.17       32.73      2.58 o 
  -4   2  19        5.84        1.69      1.70 o 
  -2   2  19       50.23       23.20      2.58 o 
   0   2  19        6.18        0.69      1.58 o 
   2   2  19      843.59      844.46     10.76 o 
   4   2  19      106.99      102.25      3.58 o 
   6   2  19      178.58      189.61      4.91 o 
   8   2  19      359.28      326.46      6.41 o 
  10   2  19        0.04        1.62      1.91 o 
  12   2  19      645.22      633.69     10.47 o 
  14   2  19      392.29      394.92      8.33 o 
  16   2  19      506.93      504.70     13.07 o 
  18   2  19      186.23      187.91     11.37 o 
  20   2  19       19.42       21.84      8.21 o 
 -19   3  19       78.00      103.91      9.71 o 
 -17   3  19       57.48       54.18      5.50 o 
 -15   3  19      309.11      311.49     12.63 o 
 -13   3  19        0.32       -0.41      2.43 o 
 -11   3  19        1.29       -1.70      2.23 o 
  -9   3  19      903.05      943.14     13.42 o 
  -7   3  19       22.13       23.06      2.83 o 
  -5   3  19        5.60        2.51      1.93 o 
  -3   3  19     1513.57     1406.99     28.50 o 
  -1   3  19       15.55       12.49      2.56 o 
   1   3  19        2.10        1.35      2.14 o 
   3   3  19     1498.94     1495.62     19.23 o 
   5   3  19      114.61      110.16      5.48 o 
   7   3  19      517.99      509.53     10.74 o 
   9   3  19     1198.73     1191.74     16.34 o 
  11   3  19      303.88      319.71      9.13 o 
  13   3  19      463.84      426.12     13.16 o 
  15   3  19       19.37       25.68      6.17 o 
  17   3  19      182.04      180.54     15.03 o 
  19   3  19      265.19      297.19     26.97 o 
 -16   4  19      148.75      128.40     12.32 o 
 -14   4  19      389.32      413.45     19.44 o 
 -12   4  19        2.81       -1.17      4.39 o 
 -10   4  19        4.70       15.10      4.99 o 
  -8   4  19      131.61      118.41      7.70 o 
  -6   4  19       15.01       14.44      3.98 o 
  -4   4  19       72.03       84.83      6.60 o 
  -2   4  19      280.97      269.95     10.60 o 
   0   4  19       35.38       30.47      4.51 o 
   2   4  19      107.90      115.33      9.45 o 
   4   4  19        3.57        3.23      3.36 o 
   6   4  19       83.79       86.21      5.31 o 
   8   4  19      651.06      672.34     15.62 o 
  10   4  19       32.53       41.20      6.04 o 
  12   4  19       91.51       87.86      7.47 o 
  14   4  19      126.70      128.84     11.35 o 
  16   4  19      269.66      269.80     26.30 o 
 -11   5  19       26.25       25.58     10.74 o 
  -9   5  19        0.64        2.77      8.59 o 
  -7   5  19      105.16      113.89     13.44 o 
  -5   5  19        2.46        5.26      4.79 o 
  -3   5  19     1037.31     1054.88     22.95 o 
  -1   5  19      111.72      126.67      8.89 o 
   1   5  19       54.61       58.74      7.48 o 
   3   5  19       18.54       17.32      5.17 o 
   5   5  19       19.92       16.04      6.35 o 
   7   5  19      254.22      260.47     17.70 o 
   9   5  19      166.99      172.78     19.22 o 
 -22   0  20      102.37      116.27     12.11 o 
 -20   0  20      275.96      300.55     18.01 o 
 -18   0  20      863.83      884.01     14.85 o 
 -16   0  20       38.66       36.32      3.95 o 
 -14   0  20      724.98      731.68     12.89 o 
 -12   0  20       29.85       27.19      3.18 o 
 -10   0  20     3995.45     3998.25     38.92 o 
  -8   0  20       23.28       16.37      2.41 o 
  -6   0  20       16.96       18.26      2.15 o 
  -4   0  20      594.90      646.95      8.46 o 
  -2   0  20       41.73       18.29      1.99 o 
   0   0  20     2336.31     2282.59     19.47 o 
   2   0  20     4264.45     4284.55     35.02 o 
   4   0  20    11569.10    11768.66     90.81 o 
   6   0  20       68.03       68.88      3.60 o 
   8   0  20      229.63      289.40      7.36 o 
  10   0  20       42.48       58.00      4.16 o 
  12   0  20      903.93      897.81     14.41 o 
  14   0  20       14.68       10.66      3.62 o 
  16   0  20     4583.07     4748.43     59.85 o 
  18   0  20       46.57       44.69      6.24 o 
  20   0  20       49.34       52.05      7.31 o 
  22   0  20      247.83      208.59     21.87 o 
 -23   1  20       29.66       38.20      6.01 o 
 -21   1  20       84.58       96.23      6.58 o 
 -19   1  20      400.32      414.78     11.83 o 
 -17   1  20       24.89       25.55      2.97 o 
 -15   1  20      703.03      695.62     11.49 o 
 -13   1  20      426.26      420.93      7.19 o 
 -11   1  20      268.07      273.89      4.98 o 
  -9   1  20     4847.65     4772.77     30.26 o 
  -7   1  20        2.96        2.66      1.21 o 
  -5   1  20     1786.95     1724.30     12.52 o 
  -3   1  20     1651.64     1444.63     10.83 o 
  -1   1  20      290.77      232.19      3.86 o 
   1   1  20     2252.20     2233.72     15.44 o 
   3   1  20      185.18      206.03      4.08 o 
   5   1  20      688.43      692.20      7.25 o 
   7   1  20     1759.09     1757.82     14.53 o 
   9   1  20        0.75       -0.71      1.48 o 
  11   1  20      324.50      375.01      6.00 o 
  13   1  20      289.14      302.29      6.57 o 
  15   1  20      849.65      861.43     13.37 o 
  17   1  20       18.49       16.53      3.50 o 
  19   1  20      186.55      181.04     11.93 o 
  21   1  20      360.75      337.86     24.52 o 
 -22   2  20      194.19      219.82     17.15 o 
 -20   2  20      105.83      135.93     13.34 o 
 -18   2  20      221.92      222.27     13.15 o 
 -16   2  20       27.68       34.97      5.37 o 
 -14   2  20      416.43      392.20     10.82 o 
 -12   2  20      305.12      287.62      8.76 o 
 -10   2  20        8.49        7.55      2.07 o 
  -8   2  20      611.99      607.09     12.02 o 
  -6   2  20      172.95      163.37      4.79 o 
  -4   2  20     2620.59     2538.59     24.70 o 
  -2   2  20      230.80      215.76      5.99 o 
   0   2  20      194.16      210.62      4.89 o 
   2   2  20      501.33      499.01      8.72 o 
   4   2  20       11.42       17.63      2.08 o 
   6   2  20      971.11      957.26     11.29 o 
   8   2  20      266.55      274.73      8.64 o 
  10   2  20     2672.40     2712.00     26.99 o 
  12   2  20      290.87      285.38      7.64 o 
  14   2  20        7.28        5.41      2.63 o 
  16   2  20      164.19      172.18      8.40 o 
  18   2  20      262.49      262.37     13.17 o 
  20   2  20      167.29      187.86     16.27 o 
 -19   3  20       71.31       63.78      9.59 o 
 -17   3  20       32.36       31.11      4.82 o 
 -15   3  20      351.16      372.81     14.55 o 
 -13   3  20      356.46      350.68      9.85 o 
 -11   3  20       26.99       28.39      3.36 o 
  -9   3  20      153.10      137.31      5.73 o 
  -7   3  20      225.35      224.16      8.21 o 
  -5   3  20      228.30      206.00      6.27 o 
  -3   3  20     1462.69     1462.22     19.89 o 
  -1   3  20        2.35        3.04      2.31 o 
   1   3  20      518.68      504.22     12.98 o 
   3   3  20      526.93      517.38     10.78 o 
   5   3  20       93.50       94.64      5.35 o 
   7   3  20      276.64      281.13      8.36 o 
   9   3  20       90.41      101.74      5.54 o 
  11   3  20      184.11      178.54      7.58 o 
  13   3  20      331.69      351.93     14.35 o 
  15   3  20        8.33        4.86      5.23 o 
  17   3  20      246.35      270.05     20.73 o 
 -16   4  20      127.50       92.45     12.50 o 
 -14   4  20      107.98       92.35     11.11 o 
 -12   4  20       53.28       53.24      7.50 o 
 -10   4  20       16.83       14.18      5.42 o 
  -8   4  20      422.48      379.48     12.90 o 
  -6   4  20        0.25       -0.95      3.35 o 
  -4   4  20      107.67      103.48      7.21 o 
  -2   4  20       66.37       59.88      5.81 o 
   0   4  20       50.42       51.06      5.71 o 
   2   4  20       35.69       37.58      5.25 o 
   4   4  20      482.96      469.69     12.68 o 
   6   4  20      659.11      648.35     18.65 o 
   8   4  20       82.07       86.75     13.04 o 
  10   4  20      142.64      156.78     11.40 o 
  12   4  20      123.39      145.85      9.88 o 
  14   4  20        9.09       14.11      6.30 o 
 -11   5  20        0.86        0.08      7.72 o 
  -9   5  20        0.18        2.45      7.45 o 
  -7   5  20      244.35      232.62     15.64 o 
  -5   5  20       43.12       30.34      7.66 o 
  -3   5  20      113.02      114.69      8.85 o 
  -1   5  20       36.54       41.75      6.22 o 
   1   5  20       49.22       59.89      7.46 o 
   3   5  20       36.54       37.64     16.95 o 
   5   5  20        4.26        9.25      6.62 o 
   7   5  20       35.77       46.11     12.82 o 
   9   5  20       76.70       61.68     11.35 o 
 -23   1  21        6.15        7.79      5.71 o 
 -21   1  21       18.89       23.83      4.51 o 
 -19   1  21       17.29       23.03      3.61 o 
 -17   1  21        6.97       10.67      2.62 o 
 -15   1  21       24.10       32.71      2.98 o 
 -13   1  21      124.20      129.18      4.66 o 
 -11   1  21       34.96       34.63      2.56 o 
  -9   1  21       27.39       40.20      2.24 o 
  -7   1  21        1.50        0.68      1.19 o 
  -5   1  21      388.33      351.25      4.72 o 
  -3   1  21      845.52      851.84      8.17 o 
  -1   1  21       32.40       41.38      1.98 o 
   1   1  21       13.88       15.47      1.51 o 
   3   1  21      910.75      887.41      8.32 o 
   5   1  21       90.85      105.92      3.22 o 
   7   1  21      168.55      166.59      4.04 o 
   9   1  21       98.84       98.35      3.45 o 
  11   1  21      385.44      387.84      7.79 o 
  13   1  21       10.99        4.69      2.36 o 
  15   1  21      303.33      305.50      8.22 o 
  17   1  21      983.00     1000.13     18.22 o 
  19   1  21        1.71       -1.62      5.03 o 
  21   1  21        0.79       -1.63      7.73 o 
 -20   2  21       70.35       85.76     11.18 o 
 -18   2  21       20.66       24.12      6.08 o 
 -16   2  21       20.67       22.61      5.22 o 
 -14   2  21       16.02       24.63      3.58 o 
 -12   2  21       23.14       20.50      3.10 o 
 -10   2  21       87.75       91.50      4.06 o 
  -8   2  21        4.39        7.44      2.00 o 
  -6   2  21       87.73       77.30      3.65 o 
  -4   2  21      181.54      185.79      6.29 o 
  -2   2  21      170.91      180.70      4.82 o 
   0   2  21      144.92      143.16      4.32 o 
   2   2  21       10.78       10.77      1.90 o 
   4   2  21      708.57      729.86      9.71 o 
   6   2  21      282.00      275.58      6.16 o 
   8   2  21       36.74       37.37      2.86 o 
  10   2  21      254.89      283.79      6.91 o 
  12   2  21       94.12       82.08      4.40 o 
  14   2  21      185.56      185.75      6.73 o 
  16   2  21       64.42       81.10      6.94 o 
  18   2  21       52.51       51.40      8.48 o 
  20   2  21      178.23      182.60     16.06 o 
 -19   3  21       12.62        8.49      6.61 o 
 -17   3  21        5.77       13.21      5.61 o 
 -15   3  21        7.40       10.70      3.80 o 
 -13   3  21      158.23      165.23      8.00 o 
 -11   3  21        7.11        7.31      2.76 o 
  -9   3  21      641.98      646.46     14.74 o 
  -7   3  21       84.07       85.73      4.71 o 
  -5   3  21      189.12      189.46      6.31 o 
  -3   3  21      154.99      159.13      6.79 o 
  -1   3  21        0.45        1.42      2.69 o 
   1   3  21      613.93      577.64     14.37 o 
   3   3  21       23.07       20.37      3.64 o 
   5   3  21        6.06        4.08      2.64 o 
   7   3  21      211.76      204.23      7.28 o 
   9   3  21      245.41      247.29      8.52 o 
  11   3  21        0.35        0.52      3.16 o 
  13   3  21        7.58        7.06      4.55 o 
  15   3  21      260.06      273.30     17.68 o 
  17   3  21       56.91       65.06     11.78 o 
 -16   4  21      162.45      190.22     16.63 o 
 -14   4  21      141.58      145.35     12.61 o 
 -12   4  21        6.11        7.10      5.27 o 
 -10   4  21      108.69      107.59      9.29 o 
  -8   4  21       49.04       55.56      6.74 o 
  -6   4  21        0.85        2.12      3.73 o 
  -4   4  21       51.74       54.23      6.35 o 
  -2   4  21       19.83       24.79      4.71 o 
   0   4  21      296.16      305.87     11.89 o 
   2   4  21      514.68      498.54     14.95 o 
   4   4  21      223.54      217.77     10.43 o 
   6   4  21      196.36      193.64     14.56 o 
   8   4  21        5.44        6.67      3.99 o 
  10   4  21      156.73      143.82      9.45 o 
  12   4  21      161.64      159.94     13.63 o 
  14   4  21       44.49       28.55      8.66 o 
  -9   5  21      189.41      195.85     17.87 o 
  -7   5  21       39.31       36.61      8.30 o 
  -5   5  21       23.90       20.09      7.23 o 
  -3   5  21      226.45      219.26     14.70 o 
  -1   5  21        1.81       -0.42      5.76 o 
   1   5  21      216.03      218.82     14.62 o 
   3   5  21      172.02      160.71     22.44 o 
   5   5  21      204.77      176.30     14.62 o 
   7   5  21      141.08      155.27     31.51 o 
 -22   0  22      107.75       93.80     14.74 o 
 -20   0  22        8.28       12.37      5.45 o 
 -18   0  22       32.68       40.71      7.16 o 
 -16   0  22       72.65       93.77      6.02 o 
 -14   0  22     1094.41     1107.07     18.74 o 
 -12   0  22      180.33      165.07      7.42 o 
 -10   0  22      788.99      733.78     12.91 o 
  -8   0  22       26.32       19.91      2.81 o 
  -6   0  22        2.69        1.86      1.90 o 
  -4   0  22      631.09      719.03     10.18 o 
  -2   0  22      488.73      453.42      7.69 o 
   0   0  22     1947.74     1949.72     20.22 o 
   2   0  22     6085.66     6185.33     54.46 o 
   4   0  22      168.29      161.09      5.75 o 
   6   0  22     1690.78     1694.43     21.18 o 
   8   0  22      282.49      277.65      9.62 o 
  10   0  22     3062.25     3027.42     33.93 o 
  12   0  22     2361.26     2297.76     30.85 o 
  14   0  22       35.25       37.49      4.66 o 
  16   0  22      337.37      318.65     10.99 o 
  18   0  22      718.89      750.02     18.03 o 
  20   0  22      461.53      458.88     45.03 o 
 -21   1  22      467.14      473.14     16.75 o 
 -19   1  22       39.35       38.61      4.35 o 
 -17   1  22        5.05        3.49      2.58 o 
 -15   1  22      453.06      474.16      8.33 o 
 -13   1  22      291.00      290.00      6.68 o 
 -11   1  22      374.28      378.16      6.41 o 
  -9   1  22     2783.36     2794.36     19.80 o 
  -7   1  22      107.44       89.93      2.97 o 
  -5   1  22       60.22       64.50      2.73 o 
  -3   1  22     1961.65     1825.26     14.37 o 
  -1   1  22        1.74       -0.24      1.21 o 
   1   1  22     1394.42     1350.78     11.35 o 
   3   1  22     1081.55     1098.23     10.08 o 
   5   1  22      273.86      273.58      5.56 o 
   7   1  22      990.23      961.64     10.29 o 
   9   1  22      114.89      105.98      4.49 o 
  11   1  22     1607.81     1557.50     15.59 o 
  13   1  22       71.42       70.83      4.32 o 
  15   1  22      747.17      741.02     12.79 o 
  17   1  22      335.19      314.26     11.41 o 
  19   1  22      240.17      228.97     13.37 o 
  21   1  22      456.71      416.88     40.39 o 
 -20   2  22      161.71      155.78     14.56 o 
 -18   2  22       59.28       71.39      8.28 o 
 -16   2  22       15.45       12.86      6.04 o 
 -14   2  22        8.54       10.14      3.27 o 
 -12   2  22       15.96       19.58      3.08 o 
 -10   2  22      225.26      236.15      7.08 o 
  -8   2  22      278.70      277.33      6.46 o 
  -6   2  22       56.28       62.56      3.29 o 
  -4   2  22     1475.68     1379.34     16.44 o 
  -2   2  22        7.20        4.77      1.81 o 
   0   2  22      400.23      410.77     10.55 o 
   2   2  22      750.06      770.65     10.12 o 
   4   2  22      503.92      505.85     10.08 o 
   6   2  22     1971.00     1894.96     19.03 o 
   8   2  22      396.72      411.93      9.63 o 
  10   2  22      477.41      480.70     10.64 o 
  12   2  22      704.43      693.79     16.17 o 
  14   2  22      152.71      145.40      7.28 o 
  16   2  22      898.26      872.68     26.00 o 
  18   2  22       56.21       52.93      9.91 o 
 -19   3  22      214.27      233.45     16.10 o 
 -17   3  22      236.01      200.44     14.51 o 
 -15   3  22      598.21      641.86     14.73 o 
 -13   3  22        0.13        1.49      3.30 o 
 -11   3  22      379.25      378.39     12.35 o 
  -9   3  22        6.57        9.03      2.86 o 
  -7   3  22      114.14      121.58      5.92 o 
  -5   3  22      162.67      154.85      6.13 o 
  -3   3  22      436.64      444.47     12.82 o 
  -1   3  22       25.30       25.24      3.54 o 
   1   3  22      297.82      296.91      8.78 o 
   3   3  22      141.11      141.41      6.81 o 
   5   3  22      396.26      396.53     10.36 o 
   7   3  22      395.35      390.03     10.35 o 
   9   3  22       98.69      105.33      6.61 o 
  11   3  22       59.31       75.59      7.38 o 
  13   3  22        0.00       -2.00      4.70 o 
  15   3  22      612.89      607.29     23.39 o 
  17   3  22       33.12       30.19      9.41 o 
 -14   4  22        0.08       -4.49      6.75 o 
 -12   4  22       10.20        8.58      5.67 o 
 -10   4  22       25.97       26.36      6.26 o 
  -8   4  22       57.35       55.41      7.12 o 
  -6   4  22      147.10      132.41      9.73 o 
  -4   4  22      444.17      440.07     18.26 o 
  -2   4  22      196.24      192.12     10.88 o 
   0   4  22      140.62      150.99      8.92 o 
   2   4  22        0.06        1.95      4.05 o 
   4   4  22       60.31       73.09      8.36 o 
   6   4  22      170.16      174.15     13.66 o 
   8   4  22        7.33        9.20      4.11 o 
  10   4  22      113.08      128.07      8.57 o 
  12   4  22       56.55       50.74      7.52 o 
  14   4  22       45.35       44.72     12.51 o 
  -9   5  22       10.71       16.56      9.13 o 
  -7   5  22       22.16       19.23     11.11 o 
  -5   5  22      205.99      208.89     24.09 o 
  -3   5  22      200.52      198.81     14.38 o 
  -1   5  22        1.14       -3.35      5.62 o 
   1   5  22       51.36       51.34     10.08 o 
   3   5  22        0.50       -3.49      6.05 o 
   5   5  22       90.22       86.44     16.33 o 
   7   5  22        1.25        3.91      9.26 o 
 -21   1  23       68.75       98.74      7.94 o 
 -19   1  23       18.94       16.64      3.69 o 
 -17   1  23       12.23       13.87      3.06 o 
 -15   1  23      245.31      263.98      7.57 o 
 -13   1  23      128.15      119.24      4.60 o 
 -11   1  23      524.96      510.44      7.50 o 
  -9   1  23        0.67        7.98      1.70 o 
  -7   1  23      189.85      179.89      4.06 o 
  -5   1  23      171.92      134.94      3.57 o 
  -3   1  23      225.84      168.75      4.13 o 
  -1   1  23      590.36      543.00      6.67 o 
   1   1  23      388.77      385.86      5.51 o 
   3   1  23      771.18      783.66      8.42 o 
   5   1  23      335.51      341.48      5.45 o 
   7   1  23      159.62      156.52      4.14 o 
   9   1  23      171.06      182.84      4.60 o 
  11   1  23      111.48      114.79      4.79 o 
  13   1  23        3.46        1.49      2.60 o 
  15   1  23      653.17      659.11     13.69 o 
  17   1  23       38.57       37.10      5.36 o 
  19   1  23       23.82       18.46      9.45 o 
 -20   2  23        0.52        9.07      6.85 o 
 -18   2  23        6.18       -0.85      6.04 o 
 -16   2  23        4.03       10.42      5.11 o 
 -14   2  23       12.27       14.88      4.06 o 
 -12   2  23       40.20       43.95      3.92 o 
 -10   2  23     2562.54     2625.07     24.05 o 
  -8   2  23      960.48      970.88     12.00 o 
  -6   2  23        1.27        4.37      1.86 o 
  -4   2  23       14.53       11.12      2.46 o 
  -2   2  23      149.76      138.77      4.65 o 
   0   2  23      136.71      146.19      6.17 o 
   2   2  23      944.87      959.96     11.86 o 
   4   2  23      957.40      955.57     11.95 o 
   6   2  23      146.00      135.24      5.39 o 
   8   2  23      246.66      267.18      6.94 o 
  10   2  23      215.95      235.53      6.60 o 
  12   2  23       70.87       63.73      4.01 o 
  14   2  23       15.55       14.94      3.28 o 
  16   2  23      347.13      361.61     14.90 o 
  18   2  23      235.69      233.82     17.97 o 
 -17   3  23       50.04       47.41      8.55 o 
 -15   3  23      325.13      352.46     13.25 o 
 -13   3  23        0.43       -3.03      3.03 o 
 -11   3  23       44.77       58.17      5.18 o 
  -9   3  23      179.76      164.78      6.84 o 
  -7   3  23       79.54       79.85      4.90 o 
  -5   3  23      263.63      269.00      8.03 o 
  -3   3  23       10.46        8.31      2.55 o 
  -1   3  23        9.32       11.67      3.14 o 
   1   3  23      173.76      175.24      7.33 o 
   3   3  23      166.86      185.72      7.35 o 
   5   3  23        0.68       -0.90      2.64 o 
   7   3  23      242.94      237.21      8.59 o 
   9   3  23      243.95      251.26      9.71 o 
  11   3  23       78.19       63.31      6.99 o 
  13   3  23       86.04      105.19     10.88 o 
  15   3  23      341.74      355.18     23.51 o 
  17   3  23       47.18       50.86     14.54 o 
 -14   4  23       23.99       41.79      9.40 o 
 -12   4  23       13.63        5.62      7.00 o 
 -10   4  23       43.07       35.09      7.79 o 
  -8   4  23       11.44        1.79      4.87 o 
  -6   4  23      204.51      221.66     12.55 o 
  -4   4  23     1075.92     1032.62     22.42 o 
  -2   4  23      597.13      622.76     16.69 o 
   0   4  23       25.55       38.82      5.79 o 
   2   4  23       54.89       45.40      5.64 o 
   4   4  23       60.65       56.96      5.93 o 
   6   4  23      224.60      240.50     11.14 o 
   8   4  23       46.79       63.50      6.60 o 
  10   4  23      443.84      443.23     16.02 o 
  12   4  23      203.32      183.00     12.34 o 
  -7   5  23       42.82       48.06     11.46 o 
  -5   5  23      148.75      161.90     20.52 o 
  -3   5  23       70.21       77.95      9.97 o 
  -1   5  23       10.57        2.22      5.95 o 
   1   5  23       24.54       38.89      8.23 o 
   3   5  23       26.59       14.74      8.79 o 
   5   5  23      134.72      125.08     21.02 o 
 -22   0  24       66.72       94.00     14.94 o 
 -20   0  24      212.06      236.06     17.24 o 
 -18   0  24        0.25       -0.14      3.87 o 
 -16   0  24      530.48      513.53     12.22 o 
 -14   0  24       35.04       33.81      4.46 o 
 -12   0  24      592.35      585.75     12.72 o 
 -10   0  24     1169.14     1168.96     22.09 o 
  -8   0  24       66.94       66.85      4.56 o 
  -6   0  24     3030.26     2920.02     29.51 o 
  -4   0  24     2883.72     2741.32     33.03 o 
  -2   0  24     1915.97     1742.08     19.68 o 
   0   0  24     1167.64     1163.12     14.78 o 
   2   0  24     1998.75     1880.60     22.86 o 
   4   0  24      270.32      268.91      7.30 o 
   6   0  24     2330.21     2362.39     27.67 o 
   8   0  24       88.66       72.52      4.72 o 
  10   0  24     1531.89     1681.84     24.71 o 
  12   0  24       80.89       81.28      6.01 o 
  14   0  24     1830.12     1855.84     27.43 o 
  16   0  24      869.99      896.24     21.52 o 
  18   0  24       60.29       59.70      7.58 o 
  20   0  24      492.72      447.48     59.83 o 
 -21   1  24      158.93      187.55     10.35 o 
 -19   1  24      232.08      237.72     11.26 o 
 -17   1  24        8.06        9.50      3.24 o 
 -15   1  24      458.00      464.10      8.79 o 
 -13   1  24       37.49       38.63      3.16 o 
 -11   1  24      839.44      815.26     10.14 o 
  -9   1  24        0.96        1.44      1.70 o 
  -7   1  24      107.26      105.60      3.45 o 
  -5   1  24     1319.89     1280.23     16.38 o 
  -3   1  24       62.06       47.40      2.48 o 
  -1   1  24      944.36      929.44      9.65 o 
   1   1  24      456.71      465.57      6.25 o 
   3   1  24     4683.96     4692.86     33.21 o 
   5   1  24      204.67      192.69      4.61 o 
   7   1  24       16.83       11.46      1.87 o 
   9   1  24     1860.16     1961.89     17.31 o 
  11   1  24       50.35       40.53      3.36 o 
  13   1  24      397.81      356.36      8.58 o 
  15   1  24      863.62      874.60     16.92 o 
  17   1  24       13.94       15.10      5.84 o 
  19   1  24      499.67      509.47     36.46 o 
 -20   2  24       22.73       16.13      8.76 o 
 -18   2  24       20.07       18.78      7.42 o 
 -16   2  24      240.36      247.39     14.34 o 
 -14   2  24      200.92      182.47      9.42 o 
 -12   2  24       84.49       88.69      5.73 o 
 -10   2  24     1560.15     1512.14     16.92 o 
  -8   2  24       42.36       37.92      3.24 o 
  -6   2  24      755.38      744.60     12.24 o 
  -4   2  24      161.94      166.79      6.19 o 
  -2   2  24      243.16      223.37      6.50 o 
   0   2  24     1808.11     1752.54     18.41 o 
   2   2  24      388.69      393.29      7.85 o 
   4   2  24     1133.28     1114.70     13.07 o 
   6   2  24      177.02      183.33      7.16 o 
   8   2  24      902.03      871.58     12.28 o 
  10   2  24       37.21       39.09      4.02 o 
  12   2  24      168.01      169.33      7.21 o 
  14   2  24      281.06      268.93     10.83 o 
  16   2  24      171.67      201.85     14.54 o 
  18   2  24       60.82       68.86     12.66 o 
 -17   3  24        0.09       11.23      6.45 o 
 -15   3  24      106.32      105.19      9.80 o 
 -13   3  24       39.28       40.18      5.07 o 
 -11   3  24        8.40        7.34      3.52 o 
  -9   3  24      745.94      735.70     13.71 o 
  -7   3  24       82.26       81.47      5.10 o 
  -5   3  24      339.97      353.66     12.39 o 
  -3   3  24      318.66      332.48      8.72 o 
  -1   3  24      168.55      160.65      6.15 o 
   1   3  24      296.46      302.93      9.95 o 
   3   3  24       68.32       73.35      5.10 o 
   5   3  24      749.44      745.90     15.83 o 
   7   3  24        2.05        1.35      3.35 o 
   9   3  24      877.77      843.57     21.37 o 
  11   3  24       83.82       87.83      8.41 o 
  13   3  24       65.88       72.05     10.09 o 
  15   3  24      235.51      245.85     19.92 o 
 -14   4  24       14.54       12.41      9.93 o 
 -12   4  24        2.32        2.20      7.09 o 
 -10   4  24       77.77       52.15      7.96 o 
  -8   4  24      109.96      109.35     11.22 o 
  -6   4  24       13.29        4.53      4.93 o 
  -4   4  24      257.34      235.84     14.71 o 
  -2   4  24        1.60        9.07      3.41 o 
   0   4  24      165.01      177.62      8.43 o 
   2   4  24      262.13      271.08     10.81 o 
   4   4  24      306.89      298.89     14.88 o 
   6   4  24       48.52       51.76      7.27 o 
   8   4  24        2.18        1.11      4.29 o 
  10   4  24       23.66       24.28      6.53 o 
  12   4  24       35.52       48.88     10.89 o 
  -5   5  24       17.28       27.55     11.65 o 
  -3   5  24      187.25      193.59     17.43 o 
  -1   5  24       50.45       49.72     10.65 o 
   1   5  24        1.08        8.05      8.01 o 
   3   5  24       16.43       30.85      9.64 o 
   5   5  24      170.61      161.60     48.67 o 
 -21   1  25        1.68        5.93      4.80 o 
 -19   1  25       13.02       12.74      4.21 o 
 -17   1  25        3.90        5.71      3.29 o 
 -15   1  25       75.99       77.56      4.46 o 
 -13   1  25       66.74       69.04      3.87 o 
 -11   1  25      145.04      148.71      4.87 o 
  -9   1  25        1.02        3.95      1.92 o 
  -7   1  25       12.13       10.90      1.75 o 
  -5   1  25       28.91       31.84      2.23 o 
  -3   1  25        1.82        1.90      1.50 o 
  -1   1  25       23.91       23.15      2.09 o 
   1   1  25        4.38        4.22      1.64 o 
   3   1  25      158.82      165.87      4.29 o 
   5   1  25      109.84      106.74      3.56 o 
   7   1  25       95.12      102.77      3.65 o 
   9   1  25      950.99      976.12     12.36 o 
  11   1  25        3.06        4.37      2.59 o 
  13   1  25       11.62        6.17      3.02 o 
  15   1  25      414.61      452.88     12.77 o 
  17   1  25      216.60      213.98     12.87 o 
  19   1  25      187.21      129.93     17.65 o 
 -20   2  25       33.97       20.30      9.19 o 
 -18   2  25       72.02       67.63     10.37 o 
 -16   2  25       32.89       33.59      6.62 o 
 -14   2  25      185.77      188.66     10.33 o 
 -12   2  25       70.80       66.38      5.37 o 
 -10   2  25      192.38      199.51      6.43 o 
  -8   2  25        6.33        2.76      2.24 o 
  -6   2  25      118.31      114.68      5.02 o 
  -4   2  25      298.79      314.94      9.68 o 
  -2   2  25       29.59       24.81      2.73 o 
   0   2  25      332.08      336.43      7.53 o 
   2   2  25        0.61       -0.36      1.95 o 
   4   2  25      132.58      137.80      5.86 o 
   6   2  25      180.79      170.73      5.88 o 
   8   2  25       89.99       83.80      5.48 o 
  10   2  25      273.13      254.93      6.92 o 
  12   2  25        1.06        1.74      2.70 o 
  14   2  25       74.40       73.95      6.51 o 
  16   2  25      208.33      221.81     14.51 o 
  18   2  25        5.36        6.66      7.63 o 
 -17   3  25      201.15      205.03     14.87 o 
 -15   3  25       87.93      100.39      9.39 o 
 -13   3  25        0.04        3.72      4.07 o 
 -11   3  25        3.76        6.00      3.60 o 
  -9   3  25        9.08       10.80      3.64 o 
  -7   3  25       18.95       14.18      3.22 o 
  -5   3  25        0.50        2.47      2.61 o 
  -3   3  25       64.26       58.79      4.26 o 
  -1   3  25      204.01      214.24      6.91 o 
   1   3  25      113.19      119.67      5.66 o 
   3   3  25      328.94      316.61      9.51 o 
   5   3  25      186.83      172.50      7.61 o 
   7   3  25       26.99       21.99      4.38 o 
   9   3  25      112.15      123.53     11.77 o 
  11   3  25       87.46       84.43      8.78 o 
  13   3  25      276.47      294.13     18.69 o 
  15   3  25       70.29       80.64     12.80 o 
 -12   4  25       35.32       27.64     10.39 o 
 -10   4  25      133.85      113.39     12.78 o 
  -8   4  25       37.04       28.27      6.70 o 
  -6   4  25       32.05       26.49      6.42 o 
  -4   4  25      225.34      217.95     12.61 o 
  -2   4  25        6.15        9.43      3.88 o 
   0   4  25      267.17      287.49     13.12 o 
   2   4  25        4.09        7.89      4.07 o 
   4   4  25      186.54      180.63     12.20 o 
   6   4  25      214.53      229.00     11.82 o 
   8   4  25       42.49       46.52      7.20 o 
  10   4  25        5.91       -0.42      5.53 o 
  12   4  25        7.47        8.01      8.21 o 
  -3   5  25       59.49       60.86     11.88 o 
  -1   5  25       22.61       21.54      9.45 o 
   1   5  25       60.41       49.90     13.37 o 
   3   5  25      215.58      244.27     34.90 o 
 -20   0  26        0.31       -0.04      5.86 o 
 -18   0  26        6.03        2.14      5.33 o 
 -16   0  26      759.76      791.09     16.49 o 
 -14   0  26       40.65       37.04      4.55 o 
 -12   0  26       64.82       61.78      5.11 o 
 -10   0  26     1827.88     1879.08     26.45 o 
  -8   0  26        8.33        5.63      2.91 o 
  -6   0  26        1.07        2.69      2.46 o 
  -4   0  26      944.59      849.39     12.88 o 
  -2   0  26      917.94      882.69     15.81 o 
   0   0  26     1034.91     1023.33     16.25 o 
   2   0  26      294.23      309.64     10.76 o 
   4   0  26      216.87      226.01      7.30 o 
   6   0  26      613.73      602.24     13.12 o 
   8   0  26      115.83       89.05      5.92 o 
  10   0  26      562.28      540.25     12.63 o 
  12   0  26        6.07        5.47      3.66 o 
  14   0  26      843.59      820.75     17.53 o 
  16   0  26      862.14      883.88     19.50 o 
  18   0  26      384.67      359.48     16.34 o 
 -19   1  26        2.79        0.58      3.41 o 
 -17   1  26        6.79        7.51      3.19 o 
 -15   1  26      236.39      242.42      7.62 o 
 -13   1  26       85.10       94.08      4.87 o 
 -11   1  26      865.41      864.55     10.98 o 
  -9   1  26      178.44      173.70      5.25 o 
  -7   1  26       28.62       31.23      2.66 o 
  -5   1  26      226.34      214.52      4.86 o 
  -3   1  26      107.63       96.96      3.51 o 
  -1   1  26      791.94      825.78     11.18 o 
   1   1  26      960.25      960.40     10.17 o 
   3   1  26      989.98     1013.94     10.93 o 
   5   1  26     1000.71     1012.44     10.45 o 
   7   1  26       53.91       58.14      3.31 o 
   9   1  26     1480.64     1488.59     16.87 o 
  11   1  26      437.34      427.47     10.21 o 
  13   1  26      297.36      278.43     10.43 o 
  15   1  26      826.80      815.55     17.04 o 
  17   1  26      169.98      185.70     18.44 o 
  19   1  26      484.28      465.75     26.74 o 
 -18   2  26        1.40        4.10      6.82 o 
 -16   2  26      496.50      569.33     25.51 o 
 -14   2  26        0.21        1.76      4.18 o 
 -12   2  26       32.25       41.59      6.74 o 
 -10   2  26      311.75      291.71     10.11 o 
  -8   2  26       89.77       79.49      4.79 o 
  -6   2  26      364.00      366.80      8.85 o 
  -4   2  26      413.38      399.07      8.51 o 
  -2   2  26       43.13       55.15      3.40 o 
   0   2  26      182.30      179.48      5.92 o 
   2   2  26       31.10       39.05      3.42 o 
   4   2  26      293.26      291.21      7.59 o 
   6   2  26      206.39      208.71      6.97 o 
   8   2  26      191.32      189.82      6.00 o 
  10   2  26      387.39      391.04     10.43 o 
  12   2  26        2.32        4.01      3.89 o 
  14   2  26      480.40      495.71     17.92 o 
  16   2  26        6.93       13.89      6.92 o 
 -17   3  26      396.43      442.68     28.90 o 
 -15   3  26       97.33       85.44      9.40 o 
 -13   3  26        2.33       -0.30      4.24 o 
 -11   3  26       37.92       35.23      5.03 o 
  -9   3  26       97.78      104.17      6.67 o 
  -7   3  26      527.49      523.04     11.96 o 
  -5   3  26      720.05      706.49     12.11 o 
  -3   3  26      485.69      483.84     11.06 o 
  -1   3  26       43.05       45.61      3.92 o 
   1   3  26       23.32       21.82      3.94 o 
   3   3  26      191.79      193.82      7.88 o 
   5   3  26      290.15      286.67     13.07 o 
   7   3  26       29.39       36.68      5.80 o 
   9   3  26      341.09      376.56     16.26 o 
  11   3  26      135.29      148.42     13.32 o 
  13   3  26      138.46      130.90     22.48 o 
  15   3  26       56.02       65.50     14.24 o 
 -12   4  26       74.40       58.77     12.70 o 
 -10   4  26        7.92        9.80      7.62 o 
  -8   4  26       22.65       28.18      7.30 o 
  -6   4  26      166.51      166.39     13.78 o 
  -4   4  26      168.82      160.70      8.44 o 
  -2   4  26        0.51        1.16      3.72 o 
   0   4  26       63.48       65.41      6.79 o 
   2   4  26       42.71       51.78      5.95 o 
   4   4  26      130.32      154.56     13.05 o 
   6   4  26       14.26       25.87      5.98 o 
   8   4  26      368.86      400.56     18.27 o 
  10   4  26        8.84        3.58      7.74 o 
 -19   1  27        5.85        2.07      4.58 o 
 -17   1  27        8.96        9.24      3.60 o 
 -15   1  27       39.71       32.47      3.74 o 
 -13   1  27       66.09       76.10      4.42 o 
 -11   1  27      211.16      233.50      6.18 o 
  -9   1  27      243.76      266.89      6.30 o 
  -7   1  27       49.78       62.00      3.47 o 
  -5   1  27      166.26      146.04      4.38 o 
  -3   1  27      431.49      418.20      6.25 o 
  -1   1  27       62.12       54.51      2.89 o 
   1   1  27      146.41      141.80      4.27 o 
   3   1  27      198.76      222.07      5.86 o 
   5   1  27      244.90      238.69      6.91 o 
   7   1  27       86.70       91.79      4.30 o 
   9   1  27      191.85      195.58      6.49 o 
  11   1  27      104.31       98.53      5.25 o 
  13   1  27       49.61       45.64      6.66 o 
  15   1  27        4.13        8.58      5.53 o 
  17   1  27       31.73       31.68     10.17 o 
 -18   2  27        2.51        3.97      6.72 o 
 -16   2  27      520.70      586.49     23.09 o 
 -14   2  27      237.67      236.96     11.65 o 
 -12   2  27      528.89      552.39     15.35 o 
 -10   2  27      241.05      229.95      7.73 o 
  -8   2  27        5.66        9.76      2.74 o 
  -6   2  27      122.45      120.66      5.80 o 
  -4   2  27      182.23      186.75      7.02 o 
  -2   2  27      455.54      462.43      8.64 o 
   0   2  27        8.10        4.87      2.29 o 
   2   2  27     1930.33     1987.67     24.95 o 
   4   2  27      236.01      231.50      6.95 o 
   6   2  27      137.16      131.05      5.12 o 
   8   2  27       32.00       29.81      3.26 o 
  10   2  27        0.29       -1.40      2.68 o 
  12   2  27        8.71        6.68      4.03 o 
  14   2  27      389.41      386.03     18.68 o 
  16   2  27       20.74       29.15      8.87 o 
 -15   3  27        6.75       -2.08      6.61 o 
 -13   3  27       39.75       38.81      6.92 o 
 -11   3  27      438.06      443.81     13.41 o 
  -9   3  27      656.89      599.22     19.71 o 
  -7   3  27      152.70      171.96      8.11 o 
  -5   3  27      116.19      130.00      6.56 o 
  -3   3  27     1006.56     1017.20     16.47 o 
  -1   3  27       48.75       50.59      4.53 o 
   1   3  27        7.09        1.25      2.90 o 
   3   3  27      460.68      447.86     11.58 o 
   5   3  27       18.69       21.21      3.67 o 
   7   3  27       40.01       39.80      6.13 o 
   9   3  27      445.90      454.69     17.47 o 
  11   3  27        8.07       -2.74      5.86 o 
  13   3  27       48.49       33.04     10.13 o 
 -10   4  27      329.09      328.49     20.35 o 
  -8   4  27      305.79      313.17     19.71 o 
  -6   4  27      168.75      177.67     10.62 o 
  -4   4  27      492.92      504.02     14.44 o 
  -2   4  27        7.67       12.06      4.26 o 
   0   4  27      107.00      111.23      7.97 o 
   2   4  27        0.52        1.79      4.17 o 
   4   4  27       70.40       56.39      7.02 o 
   6   4  27       19.13       24.57      9.70 o 
   8   4  27      691.64      719.91     23.41 o 
  10   4  27       62.15       53.82     14.28 o 
 -20   0  28       24.91       12.84      6.93 o 
 -18   0  28       56.50       59.23      6.82 o 
 -16   0  28      262.34      278.86     12.58 o 
 -14   0  28       75.38       68.42      5.95 o 
 -12   0  28      127.25      133.45      7.70 o 
 -10   0  28       30.54       40.49      4.50 o 
  -8   0  28      182.53      163.59      7.26 o 
  -6   0  28     1030.05      945.20     15.76 o 
  -4   0  28      448.01      379.62      9.26 o 
  -2   0  28      206.27      220.95      7.43 o 
   0   0  28       32.46       33.49      3.59 o 
   2   0  28     1839.89     1851.43     33.20 o 
   4   0  28      137.15      134.14      6.98 o 
   6   0  28      705.92      684.98     14.14 o 
   8   0  28     3975.80     4033.33     55.66 o 
  10   0  28      353.86      364.65     10.98 o 
  12   0  28      405.11      386.90     15.83 o 
  14   0  28        4.52       11.65      5.45 o 
  16   0  28       67.86       72.39      7.98 o 
  18   0  28     1257.67     1250.19     48.51 o 
 -19   1  28       51.26       64.56      7.34 o 
 -17   1  28      128.94      144.34      7.47 o 
 -15   1  28        4.40        7.85      2.98 o 
 -13   1  28      170.43      173.64      6.73 o 
 -11   1  28      234.41      227.62      7.39 o 
  -9   1  28       83.87       76.26      4.19 o 
  -7   1  28     1289.26     1262.65     14.16 o 
  -5   1  28      375.67      405.78      7.14 o 
  -3   1  28     1577.10     1524.38     15.11 o 
  -1   1  28      792.46      775.85      9.50 o 
   1   1  28      562.62      521.41      7.51 o 
   3   1  28      184.94      188.67      6.43 o 
   5   1  28      496.96      506.26      8.45 o 
   7   1  28     1185.08     1136.88     14.80 o 
   9   1  28      501.53      526.21      9.77 o 
  11   1  28       66.24       66.20      5.30 o 
  13   1  28      804.37      790.12     16.75 o 
  15   1  28      414.79      437.56     16.64 o 
  17   1  28       32.61       23.57      9.85 o 
 -18   2  28        2.65        0.84      6.67 o 
 -16   2  28      125.47      130.55     13.22 o 
 -14   2  28        5.90       -2.45      4.68 o 
 -12   2  28      287.16      260.04     15.03 o 
 -10   2  28       38.60       55.14      5.63 o 
  -8   2  28        8.56        3.21      2.71 o 
  -6   2  28      135.43      143.88      6.41 o 
  -4   2  28      126.44      124.89      6.03 o 
  -2   2  28      487.22      492.53      9.11 o 
   0   2  28      128.14      120.34      5.86 o 
   2   2  28     1358.51     1299.08     15.51 o 
   4   2  28       76.99       78.22      4.23 o 
   6   2  28       83.32       76.34      4.32 o 
   8   2  28      513.95      516.32     10.16 o 
  10   2  28        2.48        0.72      3.61 o 
  12   2  28      722.75      713.09     26.85 o 
  14   2  28      594.28      607.35     20.93 o 
  16   2  28      111.61      119.58     13.64 o 
 -15   3  28        0.57        8.51      7.48 o 
 -13   3  28      109.16      108.68     10.80 o 
 -11   3  28      572.49      573.36     15.97 o 
  -9   3  28       81.59       77.45      6.73 o 
  -7   3  28       50.85       48.42      5.32 o 
  -5   3  28        2.18        6.78      3.51 o 
  -3   3  28        1.09        3.86      3.35 o 
  -1   3  28      646.21      632.13     12.65 o 
   1   3  28      138.65      138.17      7.03 o 
   3   3  28     1666.12     1640.08     29.68 o 
   5   3  28        0.06        1.36      3.31 o 
   7   3  28      144.66      136.13     10.61 o 
   9   3  28       45.60       33.43      7.99 o 
  11   3  28       31.96       41.63     10.07 o 
  13   3  28      234.06      247.16     21.47 o 
 -10   4  28      157.70      152.45     17.49 o 
  -8   4  28      107.21      104.57     21.00 o 
  -6   4  28       70.34       66.19      7.50 o 
  -4   4  28        3.41        6.74      4.93 o 
  -2   4  28       55.05       69.98      7.38 o 
   0   4  28       12.29       10.71      4.91 o 
   2   4  28        9.67       10.48      5.02 o 
   4   4  28      216.76      207.28     12.87 o 
   6   4  28        1.28        1.47      5.92 o 
   8   4  28       44.48       56.31     11.43 o 
 -19   1  29       15.16       11.20      5.08 o 
 -17   1  29       35.50       38.46      4.85 o 
 -15   1  29       32.01       38.48      4.22 o 
 -13   1  29        2.45        1.08      2.85 o 
 -11   1  29      146.38      151.00      5.79 o 
  -9   1  29        6.91        4.84      2.24 o 
  -7   1  29        7.97       11.50      2.32 o 
  -5   1  29        0.34        0.61      1.91 o 
  -3   1  29       29.58       36.89      2.94 o 
  -1   1  29      222.57      234.18      5.64 o 
   1   1  29      212.19      221.34      5.45 o 
   3   1  29        0.18       -1.94      1.94 o 
   5   1  29       10.70       11.25      2.52 o 
   7   1  29       82.37       77.30      4.51 o 
   9   1  29        5.67        7.63      3.05 o 
  11   1  29       37.81       35.98      5.02 o 
  13   1  29        7.00        1.86      5.10 o 
  15   1  29      134.40      129.45     15.99 o 
  17   1  29       38.35       32.62     10.84 o 
 -16   2  29      210.05      211.41     16.25 o 
 -14   2  29        4.44        8.81      6.98 o 
 -12   2  29        0.11        6.69      4.78 o 
 -10   2  29       13.91       10.30      4.05 o 
  -8   2  29       81.62       70.34      5.00 o 
  -6   2  29       36.77       29.76      3.80 o 
  -4   2  29       12.90       16.72      3.31 o 
  -2   2  29       53.93       66.13      4.71 o 
   0   2  29       78.53       72.52      4.12 o 
   2   2  29       62.90       59.63      3.92 o 
   4   2  29      302.57      288.90      7.76 o 
   6   2  29       66.13       64.83      4.61 o 
   8   2  29      352.87      354.42      9.01 o 
  10   2  29       22.13       26.04      4.99 o 
  12   2  29      103.73      105.45     10.64 o 
  14   2  29        3.56       10.47      8.23 o 
 -13   3  29        0.05        2.16      6.29 o 
 -11   3  29       25.42       34.31      6.51 o 
  -9   3  29       19.83       28.65      5.41 o 
  -7   3  29       38.63       33.22      5.30 o 
  -5   3  29      365.41      358.92     12.18 o 
  -3   3  29       62.68       68.95      5.90 o 
  -1   3  29       91.00       98.98      6.66 o 
   1   3  29        2.17        1.29      3.63 o 
   3   3  29        2.64       10.63      3.77 o 
   5   3  29      342.72      333.97     11.85 o 
   7   3  29        3.23        0.71      5.21 o 
   9   3  29       86.18       93.57     11.49 o 
  11   3  29        1.00       -0.40      7.26 o 
  -8   4  29        8.16       18.13     10.12 o 
  -6   4  29       45.85       48.32      7.19 o 
  -4   4  29        0.70        1.10      4.83 o 
  -2   4  29        3.78        6.80      5.72 o 
   0   4  29        0.39        2.68      5.08 o 
   2   4  29      266.76      260.82     13.82 o 
   4   4  29       26.06       48.22      7.70 o 
   6   4  29        0.11       -3.02      6.20 o 
 -18   0  30        6.05        5.26      6.46 o 
 -16   0  30       88.48      101.86      9.23 o 
 -14   0  30      394.66      415.66     12.74 o 
 -12   0  30      754.59      781.65     16.75 o 
 -10   0  30      742.58      738.09     15.94 o 
  -8   0  30       29.07       30.06      4.91 o 
  -6   0  30       64.74       53.21      5.15 o 
  -4   0  30      553.02      521.28     16.18 o 
  -2   0  30      113.37      130.83      9.71 o 
   0   0  30        5.70        0.25      2.93 o 
   2   0  30     1988.57     1938.18     28.64 o 
   4   0  30      410.06      403.84     11.14 o 
   6   0  30        0.79       -1.98      3.18 o 
   8   0  30      708.68      729.88     15.37 o 
  10   0  30        3.36        2.13      3.75 o 
  12   0  30      520.52      532.97     19.47 o 
  14   0  30      956.98      928.84     23.00 o 
  16   0  30        1.59        4.93      7.99 o 
 -17   1  30      727.11      733.94     31.64 o 
 -15   1  30      356.38      379.87     11.10 o 
 -13   1  30      210.34      224.39      7.53 o 
 -11   1  30      151.73      143.98      6.27 o 
  -9   1  30      127.67      126.39      5.02 o 
  -7   1  30      167.93      185.39      5.66 o 
  -5   1  30      289.09      280.10      7.91 o 
  -3   1  30      791.33      823.76     10.81 o 
  -1   1  30       39.37       42.09      3.14 o 
   1   1  30      159.68      168.09      6.21 o 
   3   1  30      150.37      164.26      7.09 o 
   5   1  30      107.97      116.86      5.34 o 
   7   1  30      127.27      121.33      5.69 o 
   9   1  30       69.58       73.51      5.57 o 
  11   1  30       48.58       45.19      5.52 o 
  13   1  30      417.30      394.32     16.15 o 
  15   1  30       38.18       31.01     14.86 o 
 -16   2  30        6.39       10.84      7.38 o 
 -14   2  30       10.99       10.75      6.54 o 
 -12   2  30       21.48       26.72      7.03 o 
 -10   2  30       59.95       49.03      6.68 o 
  -8   2  30      308.45      336.35     10.66 o 
  -6   2  30      102.75      115.66      8.46 o 
  -4   2  30      796.77      776.53     14.33 o 
  -2   2  30       79.18       71.77      4.76 o 
   0   2  30        0.01        1.68      2.68 o 
   2   2  30      316.93      296.30      7.80 o 
   4   2  30       63.45       72.68      4.93 o 
   6   2  30      188.35      193.21      8.14 o 
   8   2  30      852.31      865.08     19.94 o 
  10   2  30       16.63        9.37      5.45 o 
  12   2  30      174.27      169.43     12.93 o 
  14   2  30       31.33       34.21     14.16 o 
 -13   3  30       27.23       28.50      8.91 o 
 -11   3  30      210.84      179.40     17.03 o 
  -9   3  30      366.76      378.55     16.60 o 
  -7   3  30       95.20      106.24      8.21 o 
  -5   3  30      258.81      272.93     11.43 o 
  -3   3  30       10.07       13.05      4.39 o 
  -1   3  30      118.90      119.94      7.87 o 
   1   3  30        2.40        3.84      3.87 o 
   3   3  30       78.14       86.71      6.71 o 
   5   3  30       89.43       93.82      6.95 o 
   7   3  30      441.12      494.25     23.14 o 
   9   3  30        1.20        1.71      7.29 o 
  11   3  30       37.43       25.27      9.35 o 
  -8   4  30       63.80       56.48     12.91 o 
  -6   4  30        0.75        0.78      6.10 o 
  -4   4  30       31.68       35.92      7.80 o 
  -2   4  30      153.34      162.57     11.97 o 
   0   4  30       32.47       34.83      7.07 o 
   2   4  30      138.00      144.02     11.97 o 
   4   4  30        6.68        6.29      6.71 o 
   6   4  30      127.76      124.65     21.59 o 
 -17   1  31      160.50      189.92     12.20 o 
 -15   1  31       63.10       73.77      5.80 o 
 -13   1  31       35.06       29.72      4.06 o 
 -11   1  31      269.11      284.94      9.12 o 
  -9   1  31        2.02        4.22      2.37 o 
  -7   1  31      182.99      190.10      8.74 o 
  -5   1  31        6.75       13.85      2.41 o 
  -3   1  31       43.88       58.73      3.45 o 
  -1   1  31       26.84       25.12      3.25 o 
   1   1  31      478.85      510.65      9.65 o 
   3   1  31       95.27      106.32      5.28 o 
   5   1  31        1.68        2.29      2.65 o 
   7   1  31      156.50      161.18      7.40 o 
   9   1  31       40.12       37.09      5.45 o 
  11   1  31        9.77        9.35      5.26 o 
  13   1  31        0.99        0.93      5.12 o 
  15   1  31      110.74      116.12     15.66 o 
 -16   2  31      120.66      114.91     14.94 o 
 -14   2  31        0.13       10.21      6.58 o 
 -12   2  31        1.74        1.87      6.08 o 
 -10   2  31      187.09      202.44     10.62 o 
  -8   2  31      281.00      295.57     10.80 o 
  -6   2  31      131.67      135.16      7.71 o 
  -4   2  31     1873.36     1892.76     24.74 o 
  -2   2  31      225.92      214.31      8.58 o 
   0   2  31      296.03      295.93     10.31 o 
   2   2  31       10.32       10.01      3.62 o 
   4   2  31       66.36       77.31      6.09 o 
   6   2  31      197.88      189.17     11.47 o 
   8   2  31      547.67      592.22     18.30 o 
  10   2  31      205.38      210.90     14.17 o 
  12   2  31       25.88       36.98      9.11 o 
  14   2  31       94.16       92.14     12.22 o 
 -13   3  31      196.92      230.52     25.92 o 
 -11   3  31        3.66        7.16      8.09 o 
  -9   3  31       50.48       66.40      7.82 o 
  -7   3  31       83.66      104.37      9.03 o 
  -5   3  31      238.63      244.92     11.38 o 
  -3   3  31       57.44       49.25      6.09 o 
  -1   3  31       29.78       27.67      6.39 o 
   1   3  31      488.81      500.77     14.02 o 
   3   3  31       40.60       35.52      5.53 o 
   5   3  31       41.56       43.42     14.44 o 
   7   3  31      398.62      402.32     27.51 o 
   9   3  31      310.75      331.09     23.17 o 
  -6   4  31       28.81       14.49     16.67 o 
  -4   4  31      155.91      172.68     14.86 o 
  -2   4  31      195.93      216.67     14.49 o 
   0   4  31        5.95        0.49      6.30 o 
   2   4  31      783.72      737.93     24.07 o 
 -16   0  32        1.24        3.49      6.14 o 
 -14   0  32       45.62       29.70      6.14 o 
 -12   0  32       16.35       12.54      4.36 o 
 -10   0  32       14.21        7.99      3.97 o 
  -8   0  32      451.81      431.08     12.90 o 
  -6   0  32        2.27       -3.94      3.94 o 
  -4   0  32     1324.90     1306.70     30.67 o 
  -2   0  32      463.17      452.13     13.54 o 
   0   0  32      252.44      226.24      9.75 o 
   2   0  32       21.53       21.66      3.95 o 
   4   0  32       92.13       86.02      6.25 o 
   6   0  32     1815.51     1792.14     28.70 o 
   8   0  32       49.69       56.25      7.30 o 
  10   0  32       31.86       30.47      5.28 o 
  12   0  32      610.55      657.38     18.87 o 
  14   0  32      272.56      269.04     19.82 o 
 -15   1  32        1.30        4.34      4.17 o 
 -13   1  32       51.30       53.66      6.06 o 
 -11   1  32        5.75        7.26      3.34 o 
  -9   1  32       10.13        9.46      2.97 o 
  -7   1  32       80.10       88.90      4.82 o 
  -5   1  32      374.69      350.52      8.55 o 
  -3   1  32       18.59       25.84      3.13 o 
  -1   1  32       28.58       32.93      3.60 o 
   1   1  32      426.17      401.47      9.23 o 
   3   1  32       65.35       72.26      4.82 o 
   5   1  32      627.00      624.52     11.68 o 
   7   1  32     1192.73     1194.29     20.37 o 
   9   1  32      578.02      546.96     13.71 o 
  11   1  32      438.17      384.65     16.35 o 
  13   1  32       10.34       18.67      9.14 o 
 -14   2  32       81.57       84.75     12.93 o 
 -12   2  32       52.74       74.57     15.46 o 
 -10   2  32      107.08       98.97     10.82 o 
  -8   2  32      186.13      169.42      8.20 o 
  -6   2  32       30.07       26.58      5.13 o 
  -4   2  32      198.23      176.69     10.66 o 
  -2   2  32      183.16      195.02      8.78 o 
   0   2  32      237.20      213.60      9.34 o 
   2   2  32      531.07      580.72     14.43 o 
   4   2  32       65.75       49.58      5.92 o 
   6   2  32      293.23      279.13     12.50 o 
   8   2  32       11.23       12.56      5.51 o 
  10   2  32       51.17       46.79      8.23 o 
  12   2  32      408.73      439.00     26.49 o 
 -11   3  32        5.36        2.39      8.58 o 
  -9   3  32       18.17       28.87      6.98 o 
  -7   3  32       52.45       65.00      7.82 o 
  -5   3  32       11.97        7.76      5.87 o 
  -3   3  32      217.45      208.68     12.72 o 
  -1   3  32       29.27       39.57      6.36 o 
   1   3  32      836.43      854.63     30.19 o 
   3   3  32       26.68       21.42      5.26 o 
   5   3  32        3.25        6.76      7.88 o 
   7   3  32       11.29       12.02      8.39 o 
   9   3  32      206.79      194.10     52.55 o 
 -15   1  33       87.11      111.96      9.83 o 
 -13   1  33       16.67       13.37      3.87 o 
 -11   1  33        0.04        3.97      3.53 o 
  -9   1  33       89.93       91.27      6.76 o 
  -7   1  33       24.63       15.05      3.32 o 
  -5   1  33       43.15       51.72      4.35 o 
  -3   1  33        8.14       10.70      3.03 o 
  -1   1  33        9.41        9.10      2.98 o 
   1   1  33        1.95       10.38      3.00 o 
   3   1  33      117.03      115.36      5.81 o 
   5   1  33        0.89        3.71      3.69 o 
   7   1  33        5.14       10.93      4.06 o 
   9   1  33        4.80        6.59      5.33 o 
  11   1  33       81.96       84.88     16.48 o 
  13   1  33       70.40       38.76     11.16 o 
 -14   2  33        0.12       -8.10      8.10 o 
 -12   2  33       19.18       20.68      7.13 o 
 -10   2  33       13.45       16.50      7.00 o 
  -8   2  33        0.56        5.71      5.30 o 
  -6   2  33      105.98      103.27      6.70 o 
  -4   2  33       44.31       39.07      5.77 o 
  -2   2  33       41.15       36.65      5.46 o 
   0   2  33       24.65       21.36      5.23 o 
   2   2  33      134.75      138.38      9.88 o 
   4   2  33      108.77       97.54      7.73 o 
   6   2  33        1.14        0.93      4.91 o 
   8   2  33       14.68       18.50      6.76 o 
  10   2  33       88.31       80.61     11.51 o 
  12   2  33       99.84      102.48     12.66 o 
  -9   3  33        3.10        3.56      6.45 o 
  -7   3  33        1.77        8.04      5.96 o 
  -5   3  33        0.03        1.38      5.31 o 
  -3   3  33       20.01       20.97      5.55 o 
  -1   3  33        3.49        2.56      4.79 o 
   1   3  33        1.87        5.52      5.29 o 
   3   3  33      112.25      124.10     14.83 o 
   5   3  33       21.94       16.56      8.86 o 
   7   3  33      138.72      153.82     16.93 o 
 -14   0  34       82.82       74.33     12.63 o 
 -12   0  34       60.65       59.97      7.54 o 
 -10   0  34      183.68      171.08     10.00 o 
  -8   0  34      368.11      398.86     13.36 o 
  -6   0  34      105.52      103.45      8.69 o 
  -4   0  34     1009.40     1042.73     30.37 o 
  -2   0  34      139.69      115.26      8.40 o 
   0   0  34      663.96      689.84     16.72 o 
   2   0  34        7.30        4.84      3.91 o 
   4   0  34        0.40       -2.70      3.60 o 
   6   0  34      140.55      146.45      9.73 o 
   8   0  34        1.14        1.54      4.04 o 
  10   0  34       48.17       43.32      6.99 o 
  12   0  34      100.32      126.38     18.36 o 
 -15   1  34       54.66       52.93      8.27 o 
 -13   1  34       57.54       62.88      9.42 o 
 -11   1  34      361.84      397.31     15.52 o 
  -9   1  34      183.71      208.37     10.89 o 
  -7   1  34       10.87       12.13      3.52 o 
  -5   1  34     1229.88     1236.94     23.01 o 
  -3   1  34       49.57       43.89      4.29 o 
  -1   1  34      133.24      137.52      6.30 o 
   1   1  34      659.28      689.87     14.81 o 
   3   1  34        0.47       -3.29      3.79 o 
   5   1  34      268.59      271.93     22.17 o 
   7   1  34      463.75      444.00     22.33 o 
   9   1  34       88.59       77.34      8.63 o 
  11   1  34      216.41      246.72     21.27 o 
 -12   2  34      140.13      152.82     20.76 o 
 -10   2  34      428.97      451.28     24.57 o 
  -8   2  34        6.46        2.97      6.09 o 
  -6   2  34      185.14      179.57      9.27 o 
  -4   2  34       75.51       74.78      7.24 o 
  -2   2  34       58.38       51.65      6.99 o 
   0   2  34       50.76       43.96      6.53 o 
   2   2  34       49.59       48.06      6.73 o 
   4   2  34      122.58      125.01     10.99 o 
   6   2  34      238.30      244.58     18.18 o 
   8   2  34       78.69       70.12     10.24 o 
  10   2  34       53.14       33.88      9.15 o 
  -7   3  34       40.37       32.85      8.53 o 
  -5   3  34       69.28       69.51      8.57 o 
  -3   3  34      221.35      242.94     13.00 o 
  -1   3  34       41.23       41.51      6.86 o 
   1   3  34      216.87      229.68     15.58 o 
   3   3  34       65.00      101.63     14.04 o 
   5   3  34      156.58      185.98     19.45 o 
 -13   1  35       16.75       17.24      6.53 o 
 -11   1  35        4.63        7.66      5.13 o 
  -9   1  35      125.60      134.31      7.34 o 
  -7   1  35        0.33       -0.22      3.32 o 
  -5   1  35      834.79      881.27     14.87 o 
  -3   1  35      191.69      199.31      7.82 o 
  -1   1  35       19.27       21.20      4.24 o 
   1   1  35       88.46      104.85      6.42 o 
   3   1  35        1.54       -3.65      3.65 o 
   5   1  35      305.34      297.05     14.67 o 
   7   1  35      130.56      131.42     10.45 o 
   9   1  35      103.84      105.45     14.72 o 
  11   1  35        0.01        2.76      8.11 o 
 -10   2  35       37.10       31.88     13.47 o 
  -8   2  35       36.68       46.98      8.97 o 
  -6   2  35      378.54      369.51     19.37 o 
  -4   2  35       18.34        8.39      6.76 o 
  -2   2  35       48.52       37.11      8.75 o 
   0   2  35      138.72      117.90     12.94 o 
   2   2  35       17.71       18.19      6.63 o 
   4   2  35      254.29      257.95     17.53 o 
   6   2  35      380.15      390.66     22.05 o 
   8   2  35      715.65      755.31     37.51 o 
  -5   3  35      447.68      479.31     19.79 o 
  -3   3  35        8.59        0.77      5.54 o 
  -1   3  35      202.32      191.99     12.56 o 
   1   3  35      216.33      260.06     21.22 o 
   3   3  35       62.49       57.24     13.94 o 
 -12   0  36       52.52       50.62     13.48 o 
 -10   0  36        1.76        3.31      5.44 o 
  -8   0  36        7.26        3.34      4.54 o 
  -6   0  36      201.08      220.97     11.33 o 
  -4   0  36       86.79       84.60     10.38 o 
  -2   0  36       72.15       65.51      6.73 o 
   0   0  36       52.06       43.45      8.11 o 
   2   0  36      137.90      147.46      8.93 o 
   4   0  36      489.08      503.18     14.37 o 
   6   0  36      176.84      180.07     17.10 o 
   8   0  36      952.27     1012.37     27.10 o 
  10   0  36      259.69      248.30     19.38 o 
 -11   1  36       16.61       21.25      9.78 o 
  -9   1  36       38.60       38.36      6.15 o 
  -7   1  36       24.91       23.72      5.82 o 
  -5   1  36      143.57      150.24      8.47 o 
  -3   1  36      107.74      106.71     11.06 o 
  -1   1  36      185.43      175.90      8.29 o 
   1   1  36      150.32      148.60     11.67 o 
   3   1  36        5.26        3.00      4.62 o 
   5   1  36      431.09      428.03     16.74 o 
   7   1  36       57.41       56.39     16.28 o 
   9   1  36        0.19        1.31      8.09 o 
 -10   2  36        3.86        5.37      8.18 o 
  -8   2  36       32.11       18.38      9.80 o 
  -6   2  36        6.13       19.78     11.32 o 
  -4   2  36        9.63        5.87      7.01 o 
  -2   2  36       39.67       48.38      8.18 o 
   0   2  36      245.31      264.51     15.80 o 
   2   2  36       59.35       65.76      8.95 o 
   4   2  36       54.80       54.74      8.68 o 
   6   2  36      135.78      126.98     15.56 o 
   8   2  36        6.06       18.51     13.26 o 
  -1   3  36       52.41       54.08     13.95 o 
 -11   1  37        4.26        2.81      7.15 o 
  -9   1  37       23.67       30.85     10.62 o 
  -7   1  37       77.91       77.40      8.67 o 
  -5   1  37       17.33       19.78      5.41 o 
  -3   1  37       14.23       12.99      5.11 o 
  -1   1  37        7.89       12.15      4.98 o 
   1   1  37       82.53       87.27      8.03 o 
   3   1  37       20.98       22.91      7.28 o 
   5   1  37       22.70       20.13      7.88 o 
   7   1  37        0.00        9.40      8.54 o 
   9   1  37       53.41       23.34     12.56 o 
  -8   2  37        0.48       -6.59      6.59 o 
  -6   2  37       13.57       16.59      7.95 o 
  -4   2  37       34.61       38.11      9.46 o 
  -2   2  37        0.19        7.14      7.29 o 
   0   2  37        3.51       -1.21      7.08 o 
   2   2  37       37.24       47.17      9.59 o 
   4   2  37        0.22       -1.07      6.77 o 
   6   2  37        0.61        0.63      7.31 o 
 -10   0  38      313.62      407.97     27.69 o 
  -8   0  38       19.81       -3.41      9.29 o 
  -6   0  38     1832.08     1867.74     46.97 o 
  -4   0  38      586.44      570.42     25.07 o 
  -2   0  38      103.90       91.39      9.10 o 
   0   0  38      126.21      131.32     13.73 o 
   2   0  38      151.81      123.86     10.44 o 
   4   0  38      664.67      661.76     23.32 o 
   6   0  38      286.52      299.70     24.93 o 
   8   0  38      367.68      397.87     22.13 o 
  -9   1  38       26.51       22.05      9.95 o 
  -7   1  38      134.93      125.01     16.00 o 
  -5   1  38      208.21      251.41     18.06 o 
  -3   1  38       15.98       20.04      6.14 o 
  -1   1  38      261.58      262.64     12.87 o 
   1   1  38        1.40       -4.14      6.31 o 
   3   1  38      215.86      214.81     24.73 o 
   5   1  38      159.01      193.44     19.09 o 
   7   1  38      161.25      149.88     17.07 o 
  -6   2  38      171.35      168.70     15.63 o 
  -4   2  38       10.82        6.10      7.67 o 
  -2   2  38      211.82      216.90     16.97 o 
   0   2  38      366.42      423.28     23.64 o 
   2   2  38      193.80      218.58     17.38 o 
  -7   1  39      216.73      202.71     19.64 o 
  -5   1  39      156.87      121.53     15.74 o 
  -3   1  39      196.23      158.68     24.00 o 
  -1   1  39        4.23        4.57      8.24 o 
   1   1  39       30.55       34.18     11.95 o 
   3   1  39      208.69      239.87     20.86 o 
   5   1  39       23.24        8.49      9.16 o 
  -6   0  40       16.65       11.17     10.38 o 
  -4   0  40       66.17       58.11     13.81 o 
  -2   0  40      235.57      219.64     22.18 o 
   0   0  40      201.87      183.58     20.35 o 
   2   0  40       19.98       27.80     10.94 o 
  -3   1  40        0.20       12.08      9.11 o 
  -1   1  40       19.03       14.91      9.37 o 
   1   1  40        1.08        0.77      8.11 o 
                                                 
